# Supplementary material for: Small Extracellular Vesicle Release Following Electrical Pulse Stimulation of C2C12 Myotubes: Effects on microRNA Cargo and Myoblast Migration and Differentiation
Source: Int J Mol Sci. 2026 May 12;27(10):4320. doi: 10.3390/ijms27104320 (PMC13206931; doi:10.3390/ijms27104320)
Supplement: Supplementary file 1 [file ijms-27-04320-s001.zip]

Archive with 28 entries (22 files):
- ijms-4231158-supplementary/
- ijms-4231158-supplementary/Supplementary file 1 - EV miRNA analysis/
- ijms-4231158-supplementary/Supplementary file 1 - EV miRNA analysis/Master_miRNA_Full_Metrics.xlsx
- ijms-4231158-supplementary/Supplementary file 1 - EV miRNA analysis/Sequencing report - Bos taurus - Depleted media EV sequencing.pdf
- ijms-4231158-supplementary/Supplementary file 1 - EV miRNA analysis/Sequencing report - Mus musculus - Myotube EV groups.pdf
- ijms-4231158-supplementary/Supplementary file 2 - Figure 7 with depleted media control.png
- ijms-4231158-supplementary/Supplementary file 3 - EPS videos/
- ijms-4231158-supplementary/Supplementary file 3 - EPS videos/High Hz/
- ijms-4231158-supplementary/Supplementary file 3 - EPS videos/High Hz/Video_025.mp4
- ijms-4231158-supplementary/Supplementary file 3 - EPS videos/High Hz/Video_038.mp4
- ijms-4231158-supplementary/Supplementary file 3 - EPS videos/High Hz/Video_048.mp4
- ijms-4231158-supplementary/Supplementary file 3 - EPS videos/High Hz/Video_051.mp4
- ijms-4231158-supplementary/Supplementary file 3 - EPS videos/High Hz/Video_062.mp4
- ijms-4231158-supplementary/Supplementary file 3 - EPS videos/Low Hz/
- ijms-4231158-supplementary/Supplementary file 3 - EPS videos/Low Hz/Video_044 (1).mp4
- ijms-4231158-supplementary/Supplementary file 3 - EPS videos/Low Hz/Video_045.mp4
- ijms-4231158-supplementary/Supplementary file 3 - EPS videos/Low Hz/Video_055.mp4
- ijms-4231158-supplementary/Supplementary file 3 - EPS videos/Low Hz/Video_056 (1).mp4
- ijms-4231158-supplementary/Supplementary file 4 - GO analysis excel files/
- ijms-4231158-supplementary/Supplementary file 4 - GO analysis excel files/Mechanistic mapping GO analysis.zip
- ijms-4231158-supplementary/Supplementary file 4 - GO analysis excel files/Muscle_Pathways_High_vs_Control_DOWN.xlsx
- ijms-4231158-supplementary/Supplementary file 4 - GO analysis excel files/Muscle_Pathways_High_vs_Control_UP.xlsx
- ijms-4231158-supplementary/Supplementary file 4 - GO analysis excel files/Muscle_Pathways_High_vs_Low_DOWN.xlsx
- ijms-4231158-supplementary/Supplementary file 4 - GO analysis excel files/Muscle_Pathways_High_vs_Low_UP.xlsx
- ijms-4231158-supplementary/Supplementary file 4 - GO analysis excel files/Muscle_Pathways_Low_vs_Control_DOWN.xlsx
- ijms-4231158-supplementary/Supplementary file 4 - GO analysis excel files/Muscle_Pathways_Low_vs_Control_UP.xlsx
- ijms-4231158-supplementary/Supplementary file 5 - R Studio script 54.pdf
- ijms-4231158-supplementary/Supplementary file 6 - Excel sheet layout example.xlsx
