# Supplementary material for: Small Extracellular Vesicle Release Following Electrical Pulse Stimulation of C2C12 Myotubes: Effects on microRNA Cargo and Myoblast Migration and Differentiation
Source: Int J Mol Sci. 2026 May 12;27(10):4320. doi: 10.3390/ijms27104320 (PMC13206931; doi:10.3390/ijms27104320)
Supplement: Supplementary file 1 [file ijms-27-04320-s001.zip › ijms-4231158-supplementary/Supplementary file 1 - EV miRNA analysis/Master_miRNA_Full_Metrics.xlsx]

## Sheet: Sheet1
Rank	miRNA_ID	Control_Raw_Reads	Low_Raw_Reads	High_Raw_Reads	Control_TMM_CPM	Low_TMM_CPM	High_TMM_CPM	Low_vs_Control_Percent	High_vs_Control_Percent		Rank	miRNA_ID	Low_vs_Control_LinearFC	High_vs_Control_LinearFC	Low_vs_Control_Log2FC	High_vs_Control_Log2FC
1	mmu-mir-206	235587	41178	28804	342377	397949	478669	16.231	39.808		1	mmu-mir-206	1.162	1.398	0.217	0.483
2	mmu-mir-378a	49267	8344	5202	71599.4	80637.5	86447.6	12.623	20.738		2	mmu-mir-378a	1.126	1.207	0.172	0.272
3	mmu-mir-1a-1	39156	3772	2523	56905.1	36453.1	41927.6	-35.941	-26.32		3	mmu-mir-1a-1	0.641	0.737	-0.643	-0.441
4	mmu-mir-1a-2	39156	3772	2522	56905.1	36453.1	41911	-35.941	-26.349		4
5	mmu-let-7c-2	27688	3930	2071	40238.8	37980	34416.2	-5.613	-14.47		5
6	mmu-let-7c-1	27395	3879	2045	39813	37487.2	33984.1	-5.842	-14.641		6	mmu-let-7c-1	0.942	0.854	-0.087	-0.228
7	mmu-mir-21a	21860	3044	1653	31769	29417.6	27469.8	-7.401	-13.533		7	mmu-mir-21a	0.926	0.865	-0.111	-0.21
8	mmu-let-7f-2	21462	2668	1530	31190.6	25783.9	25425.8	-17.334	-18.482		8	mmu-let-7f-2	0.827	0.815	-0.275	-0.295
9	mmu-mir-378d	15798	2736	1495	22959.1	26441.1	24844.1	15.166	8.21		9	mmu-mir-378d	1.152	1.082	0.204	0.114
10	mmu-let-7f-1	20943	2591	1479	30436.3	25039.8	24578.2	-17.731	-19.247		10	mmu-let-7f-1	0.823	0.808	-0.282	-0.308
11	mmu-let-7a-1	11307	1330	711	16432.4	12853.3	11815.5	-21.781	-28.096		11	mmu-let-7a-1	0.782	0.719	-0.354	-0.476
12	mmu-mir-378c	7030	1189	694	10216.7	11490.6	11533	12.47	12.884		12	mmu-mir-378c	1.125	1.129	0.17	0.175
13	mmu-let-7a-2	11090	1296	691	16117	12524.7	11483.1	-22.289	-28.751		13	mmu-let-7a-2	0.777	0.713	-0.364	-0.489
14	mmu-let-7b	8262	1182	571	12007.1	11423	9488.96	-4.865	-20.972		14	mmu-let-7b	0.951	0.79	-0.072	-0.34
15	mmu-let-7i	7128	1240	514	10359.1	11983.5	8541.73	15.681	-17.543		15	mmu-let-7i	1.157	0.825	0.21	-0.278
16	mmu-mir-26a-1	6761	940	507	9825.72	9084.28	8425.4	-7.546	-14.251		16	mmu-mir-26a-1	0.925	0.857	-0.113	-0.222
17	mmu-mir-26a-2	6776	940	507	9847.51	9084.28	8425.4	-7.75	-14.441		17	mmu-mir-26a-2	0.923	0.856	-0.116	-0.225
18	mmu-mir-486a	12680	828	501	18427.8	8001.9	8325.69	-56.577	-54.82		18	mmu-mir-486a	0.434	0.452	-1.203	-1.146
19	mmu-mir-486b	12924	805	476	18782.4	7779.62	7910.24	-58.58	-57.884		19	mmu-mir-486b	0.414	0.421	-1.271	-1.247
20	mmu-mir-128-1	4472	654	422	6499.13	6320.34	7012.86	-2.751	7.905		20	mmu-mir-128-1	0.972	1.079	-0.04	0.11
21	mmu-mir-320	4351	495	402	6323.28	4783.74	6680.5	-24.347	5.649		21	mmu-mir-320	0.757	1.056	-0.402	0.079
22	mmu-mir-99a	4706	674	400	6839.2	6513.62	6647.26	-4.76	-2.806		22	mmu-mir-99a	0.952	0.972	-0.07	-0.041
23	mmu-mir-532	3164	562	344	4598.22	5431.24	5716.64	18.116	24.322		23	mmu-mir-532	1.181	1.243	0.24	0.314
24	mmu-mir-24-2	2645	430	316	3843.96	4155.57	5251.34	8.106	36.612		24	mmu-mir-24-2	1.081	1.366	0.112	0.45
25	mmu-mir-24-1	2397	410	311	3483.54	3962.29	5168.24	13.743	48.36		25	mmu-mir-24-1	1.137	1.483	0.186	0.569
26	mmu-mir-128-2	2955	389	271	4294.48	3759.35	4503.52	-12.461	4.867		26	mmu-mir-128-2	0.875	1.049	-0.192	0.069
27	mmu-mir-143	3643	480	222	5294.35	4638.78	3689.23	-12.382	-30.317		27	mmu-mir-143	0.876	0.697	-0.191	-0.521
28	mmu-mir-99b	3600	313	205	5231.85	3024.87	3406.72	-42.183	-34.884		28	mmu-mir-99b	0.578	0.651	-0.79	-0.619
29	mmu-mir-378b	2293	318	201	3332.4	3073.19	3340.25	-7.778	0.235		29	mmu-mir-378b	0.922	1.002	-0.117	0.003
30	mmu-mir-27b	2593	372	198	3768.39	3595.06	3290.39	-4.6	-12.684		30	mmu-mir-27b	0.954	0.873	-0.068	-0.196
31	mmu-mir-501	1836	214	194	2668.25	2068.12	3223.92	-22.49	20.825		31	mmu-mir-501	0.775	1.208	-0.367	0.273
32	mmu-let-7d	3415	309	186	4963	2986.22	3090.98	-39.83	-37.719		32	mmu-let-7d	0.602	0.623	-0.733	-0.683
33	mmu-mir-30d	2303	304	174	3346.93	2937.89	2891.56	-12.221	-13.605		33	mmu-mir-30d	0.878	0.864	-0.188	-0.211
34	mmu-mir-2137	429	173	167	623.463	1671.89	2775.23	168.136	345.076		34	mmu-mir-2137	2.679	4.446	1.422	2.152
35	mmu-mir-196a-2	2663	284	157	3870.12	2744.61	2609.05	-29.081	-32.584		35	mmu-mir-196a-2	0.709	0.674	-0.496	-0.569
36	mmu-let-7g	2382	306	144	3461.74	2957.22	2393.01	-14.574	-30.872		36	mmu-let-7g	0.854	0.691	-0.227	-0.532
37	mmu-mir-199a-1	1987	272	143	2887.69	2628.64	2376.39	-8.971	-17.705		37	mmu-mir-199a-1	0.91	0.823	-0.136	-0.281
38	mmu-mir-199a-2	1993	270	143	2896.41	2609.32	2376.39	-9.912	-17.953		38	mmu-mir-199a-2	0.901	0.821	-0.151	-0.285
39	mmu-mir-196a-1	2476	269	138	3598.35	2599.65	2293.3	-27.754	-36.267		39	mmu-mir-196a-1	0.723	0.637	-0.469	-0.65
40	mmu-mir-133a-1	719	307	135	1044.92	2966.89	2243.45	183.917	114.69		40	mmu-mir-133a-1	2.838	2.146	1.505	1.102
41	mmu-mir-133a-2	719	307	135	1044.92	2966.89	2243.45	183.917	114.69		41	mmu-mir-133a-2	2.838	2.146	1.505	1.102
42	mmu-mir-423	1205	193	123	1751.22	1865.18	2044.03	6.507	16.72		42	mmu-mir-423	1.065	1.167	0.091	0.223
43	mmu-mir-148a	1049	224	118	1524.5	2164.76	1960.94	41.995	28.626		43	mmu-mir-148a	1.42	1.286	0.506	0.363
44	mmu-mir-27a	1888	248	115	2743.82	2396.7	1911.09	-12.65	-30.348		44	mmu-mir-27a	0.874	0.697	-0.195	-0.522
45	mmu-mir-151	1129	161	109	1640.77	1555.92	1811.38	-5.171	10.398		45	mmu-mir-151	0.948	1.104	-0.077	0.143
46	mmu-mir-199b	1618	215	109	2351.43	2077.79	1811.38	-11.637	-22.966		46	mmu-mir-199b	0.884	0.77	-0.178	-0.376
47	mmu-mir-182	945	154	105	1373.36	1488.28	1744.91	8.367	27.052		47	mmu-mir-182	1.084	1.27	0.116	0.345
48	mmu-mir-152	768	104	101	1116.13	1005.07	1678.43	-9.95	50.375		48	mmu-mir-152	0.901	1.503	-0.151	0.588
49	mmu-mir-23a	348	108	101	505.746	1043.73	1678.43	106.352	231.827		49	mmu-mir-23a	2.062	3.314	1.044	1.729
50	mmu-mir-122	1307	264	97	1899.45	2551.33	1611.96	34.317	-15.135		50	mmu-mir-122	1.343	0.849	0.425	-0.237
51	mmu-mir-30a	1253	198	96	1820.98	1913.5	1595.34	5.081	-12.39		51	mmu-mir-30a	1.051	0.876	0.071	-0.191
52	mmu-mir-100	947	158	95	1376.27	1526.93	1578.72	10.946	14.709		52	mmu-mir-100	1.109	1.147	0.15	0.198
53	mmu-mir-149	1236	118	87	1796.27	1140.37	1445.78	-36.513	-19.511		53	mmu-mir-149	0.635	0.805	-0.655	-0.313
54	mmu-mir-22	1442	194	83	2095.65	1874.84	1379.31	-10.536	-34.181		54	mmu-mir-22	0.895	0.658	-0.161	-0.603
55	mmu-mir-183	959	121	82	1393.71	1169.36	1362.69	-16.096	-2.226		55	mmu-mir-183	0.839	0.978	-0.253	-0.032
56	mmu-mir-615	2063	122	82	2998.14	1179.02	1362.69	-60.673	-54.547		56	mmu-mir-615	0.393	0.455	-1.346	-1.137
57	mmu-mir-221	636	141	78	924.294	1362.64	1296.22	47.42	40.234		57	mmu-mir-221	1.474	1.402	0.559	0.487
58	mmu-let-7e	1372	126	71	1993.92	1217.68	1179.89	-38.928	-40.824		58	mmu-let-7e	0.611	0.592	-0.711	-0.756
59	mmu-mir-23b	283	88	66	411.282	850.443	1096.8	106.753	166.637		59	mmu-mir-23b	2.065	2.663	1.046	1.413
60	mmu-mir-125b-1	985	133	60	1431.49	1285.33	997.089	-10.21	-30.344		60	mmu-mir-125b-1	0.898	0.697	-0.155	-0.521
61	mmu-mir-191	762	71	59	1107.41	686.153	980.471	-38.036	-11.462		61	mmu-mir-191	0.62	0.885	-0.69	-0.175
62	mmu-mir-133b	161	172	56	233.98	1662.23	930.616	610.154	297.606		62	mmu-mir-133b	7.078	3.965	2.823	1.987
63	mmu-mir-222	825	81	56	1198.97	782.794	930.616	-34.708	-22.38		63	mmu-mir-222	0.653	0.776	-0.614	-0.365
64	mmu-mir-744	356	69	53	517.372	666.825	880.762	28.881	70.224		64	mmu-mir-744	1.288	1.701	0.365	0.766
65	mmu-mir-125a	1497	95	51	2175.58	918.092	847.526	-57.797	-61.041		65	mmu-mir-125a	0.422	0.39	-1.244	-1.359
66	mmu-mir-3473b	265	130	51	385.123	1256.34	847.526	226.159	120.035		66	mmu-mir-3473b	3.256	2.198	1.703	1.136
67	mmu-mir-3535	122	51	49	177.302	492.871	814.289	177.884	359.065		67	mmu-mir-3535	2.77	4.573	1.47	2.193
68	mmu-mir-1934	200	115	47	290.659	1111.38	781.053	282.267	168.66		68	mmu-mir-1934	3.814	2.681	1.931	1.423
69	mmu-mir-125b-2	793	97	42	1152.46	937.42	697.962	-18.658	-39.434		69	mmu-mir-125b-2	0.814	0.606	-0.298	-0.723
70	mmu-mir-328	1212	85	42	1761.39	821.451	697.962	-53.36	-60.371		70	mmu-mir-328	0.467	0.397	-1.1	-1.334
71	mmu-mir-25	429	46	36	623.463	444.55	598.253	-28.692	-4.043		71	mmu-mir-25	0.713	0.96	-0.487	-0.059
72	mmu-mir-146b	271	51	34	393.842	492.871	565.017	25.138	43.452		72	mmu-mir-146b	1.251	1.434	0.323	0.52
73	mmu-mir-3473e	225	114	33	326.991	1101.71	548.399	236.851	67.69		73	mmu-mir-3473e	3.362	1.675	1.749	0.744
74	mmu-mir-7a-1	353	62	32	513.012	599.176	531.781	16.792	3.658		74	mmu-mir-7a-1	1.168	1.037	0.224	0.052
75	mmu-mir-7a-2	347	59	32	504.293	570.184	531.781	13.063	5.45		75	mmu-mir-7a-2	1.13	1.054	0.177	0.076
76	mmu-mir-5128	168	107	31	244.153	1034.06	515.163	323.397	110.954		76	mmu-mir-5128	4.222	2.105	2.078	1.074
77	mmu-mir-185	183	37	30	265.953	357.573	498.544	34.437	87.423		77	mmu-mir-185	1.343	1.871	0.426	0.904
78	mmu-mir-29a	401	67	30	582.771	647.497	498.544	11.105	-14.45		78	mmu-mir-29a	1.111	0.856	0.152	-0.225
79	mmu-mir-26b	532	67	28	773.152	647.497	465.308	-16.25	-39.812		79	mmu-mir-26b	0.838	0.602	-0.256	-0.731
80	mmu-mir-298	415	46	28	603.117	444.55	465.308	-26.287	-22.846		80	mmu-mir-298	0.738	0.772	-0.439	-0.374
81	mmu-mir-103-1	306	22	25	444.708	212.611	415.454	-52.179	-6.577		81	mmu-mir-103-1	0.479	0.934	-1.061	-0.098
82	mmu-mir-103-2	312	22	25	453.427	212.611	415.454	-53.099	-8.373		82	mmu-mir-103-2	0.47	0.916	-1.089	-0.126
83	mmu-mir-181b-1	165	27	24	239.793	260.931	398.836	8.811	66.297		83	mmu-mir-181b-1	1.088	1.66	0.121	0.732
84	mmu-mir-181b-2	165	26	24	239.793	251.267	398.836	4.783	66.297		84	mmu-mir-181b-2	1.048	1.66	0.067	0.732
85	mmu-mir-224	128	24	24	186.022	231.939	398.836	24.671	114.341		85	mmu-mir-224	1.246	2.138	0.317	1.096
86	mmu-mir-140	556	70	23	808.031	676.489	382.217	-16.277	-52.691		86	mmu-mir-140	0.837	0.474	-0.256	-1.078
87	mmu-mir-30c-2	336	60	23	488.306	579.848	382.217	18.743	-21.721		87	mmu-mir-30c-2	1.187	0.783	0.247	-0.353
88	mmu-mir-30c-1	321	56	22	466.507	541.191	365.599	16.006	-21.626		88	mmu-mir-30c-1	1.16	0.784	0.214	-0.351
89	mmu-mir-181a-1	178	31	21	258.686	299.588	348.981	15.805	34.892		89	mmu-mir-181a-1	1.158	1.348	0.211	0.431
90	mmu-mir-181a-2	179	31	21	260.139	299.588	348.981	15.159	34.138		90	mmu-mir-181a-2	1.151	1.34	0.203	0.422
91	mmu-mir-674	218	21	19	316.818	202.947	315.745	-35.931	-0.339		91	mmu-mir-674	0.642	0.997	-0.64	-0.005
92	mmu-mir-1198	254	31	18	369.136	299.588	299.127	-18.836	-18.961		92	mmu-mir-1198	0.812	0.811	-0.3	-0.302
93	mmu-mir-106b	96	11	17	139.516	106.305	282.509	-23.787	102.418		93	mmu-mir-106b	0.764	2.018	-0.389	1.013
94	mmu-mir-101a	264	42	16	383.669	405.893	265.89	5.791	-30.69		94	mmu-mir-101a	1.058	0.694	0.081	-0.527
95	mmu-mir-181d	170	26	15	247.06	251.267	249.272	1.702	0.895		95	mmu-mir-181d	1.017	1.009	0.024	0.013
96	mmu-mir-1843a	158	9	15	229.62	86.977	249.272	-62.094	8.555		96	mmu-mir-1843a	0.381	1.085	-1.39	0.118
97	mmu-mir-361	76	18	15	110.45	173.954	249.272	57.444	125.574		97	mmu-mir-361	1.57	2.246	0.651	1.167
98	mmu-mir-214	159	13	14	231.074	125.634	232.654	-45.611	0.684		98	mmu-mir-214	0.546	1.007	-0.874	0.01
99	mmu-mir-703	2	2	14	2.907	19.328	232.654	546.19	7641.47		99	mmu-mir-703	5.204	59.81	2.38	5.902
100	mmu-mir-92a-1	298	23	14	433.081	222.275	232.654	-48.665	-46.269		100	mmu-mir-92a-1	0.514	0.538	-0.959	-0.894
101	mmu-mir-1843b	41	6	13	59.585	57.985	216.036	-2.681	262.128		101	mmu-mir-1843b	0.974	3.582	-0.039	1.841
102	mmu-mir-30e	184	35	13	267.406	338.244	216.036	26.481	-19.203		102	mmu-mir-30e	1.264	0.809	0.338	-0.306
103	mmu-mir-3470b	226	29	13	328.444	280.26	216.036	-14.666	-34.214		103	mmu-mir-3470b	0.854	0.659	-0.228	-0.602
104	mmu-let-7j	238	24	12	345.884	231.939	199.418	-32.934	-42.333		104	mmu-let-7j	0.672	0.578	-0.574	-0.791
105	mmu-mir-186	121	21	12	175.848	202.947	199.418	15.401	13.396		105	mmu-mir-186	1.153	1.133	0.206	0.18
106	mmu-mir-28a	178	29	12	258.686	280.26	199.418	8.336	-22.902		106	mmu-mir-28a	1.083	0.772	0.115	-0.374
107	mmu-mir-365-2	29	11	12	42.146	106.305	199.418	151.874	372.282		107	mmu-mir-365-2	2.487	4.645	1.314	2.216
108	mmu-mir-196b	212	18	11	308.098	173.954	182.8	-43.525	-40.655		108	mmu-mir-196b	0.566	0.595	-0.821	-0.75
109	mmu-mir-296	163	42	11	236.887	405.893	182.8	71.315	-22.823		109	mmu-mir-296	1.71	0.773	0.774	-0.372
110	mmu-mir-31	85	7	11	123.53	67.649	182.8	-45.2	47.941		110	mmu-mir-31	0.551	1.476	-0.859	0.562
111	mmu-mir-34b	83	4	11	120.623	38.657	182.8	-67.896	51.503		111	mmu-mir-34b	0.326	1.511	-1.617	0.596
112	mmu-mir-148b	82	12	10	119.17	115.97	166.181	-2.683	39.416		112	mmu-mir-148b	0.973	1.391	-0.039	0.476
113	mmu-mir-101b	79	9	9	114.81	86.977	149.563	-24.222	30.244		113	mmu-mir-101b	0.76	1.3	-0.397	0.379
114	mmu-mir-1839	97	7	9	140.969	67.649	149.563	-51.975	6.092		114	mmu-mir-1839	0.484	1.061	-1.048	0.085
115	mmu-mir-192	24	16	9	34.879	154.626	149.563	342.339	327.866		115	mmu-mir-192	4.338	4.196	2.117	2.069
116	mmu-mir-34c	108	8	9	156.956	77.313	149.563	-50.71	-4.707		116	mmu-mir-34c	0.496	0.953	-1.012	-0.069
117	mmu-mir-10a	179	22	8	260.139	212.611	132.945	-18.263	-48.876		117	mmu-mir-10a	0.818	0.513	-0.29	-0.963
118	mmu-mir-1964	150	15	8	217.994	144.962	132.945	-33.487	-38.996		118	mmu-mir-1964	0.667	0.612	-0.585	-0.709
119	mmu-mir-322	123	13	8	178.755	125.634	132.945	-29.701	-25.613		119	mmu-mir-322	0.704	0.745	-0.505	-0.424
120	mmu-mir-345	107	29	8	155.502	280.26	132.945	80.177	-14.497		120	mmu-mir-345	1.797	0.856	0.846	-0.225
121	mmu-mir-675	5	4	8	7.266	38.657	132.945	426.121	1706.09		121	mmu-mir-675	4.797	16.203	2.262	4.018
122	mmu-mir-98	334	43	8	485.4	415.558	132.945	-14.386	-72.596		122	mmu-mir-98	0.856	0.275	-0.224	-1.861
123	mmu-mir-145a	104	16	7	151.142	154.626	116.327	2.303	-23.02		123	mmu-mir-145a	1.023	0.771	0.033	-0.375
124	mmu-mir-690	6	7	7	8.72	67.649	116.327	668.149	1220.07		124	mmu-mir-690	7.063	12.071	2.82	3.593
125	mmu-mir-139	82	17	6	119.17	164.29	99.709	37.83	-16.317		125	mmu-mir-139	1.375	0.838	0.46	-0.255
126	mmu-mir-1981	87	11	6	126.437	106.305	99.709	-15.909	-21.122		126	mmu-mir-1981	0.842	0.79	-0.248	-0.34
127	mmu-mir-351	247	14	6	358.963	135.298	99.709	-62.291	-72.203		127	mmu-mir-351	0.379	0.28	-1.401	-1.838
128	mmu-mir-450a-1	33	1	6	47.959	9.664	99.709	-79.683	107.681		128	mmu-mir-450a-1	0.218	2.057	-2.199	1.041
129	mmu-mir-450a-2	33	1	6	47.959	9.664	99.709	-79.683	107.681		129	mmu-mir-450a-2	0.218	2.057	-2.199	1.041
130	mmu-mir-1194	56	7	5	81.384	67.649	83.091	-16.857	2.094		130	mmu-mir-1194	0.833	1.021	-0.263	0.03
131	mmu-mir-484	127	13	5	184.568	125.634	83.091	-31.914	-54.951		131	mmu-mir-484	0.682	0.453	-0.551	-1.142
132	mmu-mir-664	11	3	5	15.986	28.992	83.091	80.853	417.155		132	mmu-mir-664	1.766	4.951	0.82	2.308
133	mmu-mir-671	46	11	5	66.851	106.305	83.091	58.929	24.255		133	mmu-mir-671	1.581	1.239	0.661	0.31
134	mmu-mir-132	35	8	4	50.865	77.313	66.473	51.894	30.623		134	mmu-mir-132	1.51	1.301	0.594	0.38
135	mmu-mir-20a	22	5	4	31.972	48.321	66.473	50.973	107.569		135	mmu-mir-20a	1.496	2.046	0.581	1.033
136	mmu-mir-3473h	18	1	4	26.159	9.664	66.473	-62.816	153.52		136	mmu-mir-3473h	0.393	2.484	-1.349	1.313
137	mmu-mir-483	38	6	4	55.225	57.985	66.473	4.988	20.33		137	mmu-mir-483	1.049	1.2	0.069	0.263
138	mmu-mir-503	77	10	4	111.904	96.641	66.473	-13.627	-40.562		138	mmu-mir-503	0.865	0.598	-0.21	-0.743
139	mmu-mir-5098	8	3	4	11.626	28.992	66.473	148.094	467.718		139	mmu-mir-5098	2.375	5.344	1.248	2.418
140	mmu-mir-669h	6	2	4	8.72	19.328	66.473	120.281	654.812		140	mmu-mir-669h	2.091	6.942	1.064	2.795
141	mmu-mir-760	1	2	4	1.453	19.328	66.473	1150.78	4185.9		141	mmu-mir-760	8.286	27.503	3.051	4.782
142	mmu-mir-872	46	7	4	66.851	67.649	66.473	1.191	-0.566		142	mmu-mir-872	1.012	0.994	0.017	-0.008
143	mmu-mir-193a	27	12	3	39.239	115.97	49.854	195.05	26.985		143	mmu-mir-193a	2.907	1.264	1.539	0.338
144	mmu-mir-1954	11	1	3	15.986	9.664	49.854	-39.301	210.542		144	mmu-mir-1954	0.628	2.994	-0.672	1.582
145	mmu-mir-330	29	2	3	42.146	19.328	49.854	-54.011	18.248		145	mmu-mir-330	0.471	1.179	-1.086	0.237
146	mmu-mir-3470a	22	0	3	31.972	0	49.854	-99.688	55.755		146	mmu-mir-3470a	0.03	1.542	-5.043	0.625
147	mmu-mir-3473d	29	6	3	42.146	57.985	49.854	37.493	18.248		147	mmu-mir-3473d	1.367	1.179	0.451	0.237
148	mmu-mir-3473f	57	9	3	82.838	86.977	49.854	4.991	-39.769		148	mmu-mir-3473f	1.049	0.607	0.07	-0.721
149	mmu-mir-362	62	13	3	90.104	125.634	49.854	39.388	-44.621		149	mmu-mir-362	1.39	0.558	0.475	-0.841
150	mmu-mir-499	180	19	3	261.593	183.618	49.854	-29.796	-80.911		150	mmu-mir-499	0.703	0.194	-0.508	-2.368
151	mmu-mir-9-1	88	14	3	127.89	135.298	49.854	5.788	-60.97		151	mmu-mir-9-1	1.057	0.395	0.081	-1.342
152	mmu-mir-9-2	88	14	3	127.89	135.298	49.854	5.788	-60.97		152	mmu-mir-9-2	1.057	0.395	0.081	-1.342
153	mmu-mir-9-3	88	14	3	127.89	135.298	49.854	5.788	-60.97		153	mmu-mir-9-3	1.057	0.395	0.081	-1.342
154	mmu-mir-92a-2	80	2	3	116.263	19.328	49.854	-83.304	-57.07		154	mmu-mir-92a-2	0.173	0.434	-2.528	-1.205
155	mmu-mir-3064	0	0	3	0	0	49.854	0	49854.4		155	mmu-mir-3064	1	50.854	0	5.668
156	mmu-mir-344b	0	0	3	0	0	49.854	0	49854.4		156	mmu-mir-344b	1	50.854	0	5.668
157	mmu-mir-17	31	5	2	45.052	48.321	33.236	7.239	-26.169		157	mmu-mir-17	1.071	0.743	0.099	-0.428
158	mmu-mir-1968	50	10	2	72.665	96.641	33.236	32.951	-54.186		158	mmu-mir-1968	1.325	0.465	0.407	-1.105
159	mmu-mir-3102	18	3	2	26.159	28.992	33.236	10.789	26.951		159	mmu-mir-3102	1.104	1.261	0.143	0.334
160	mmu-mir-335	9	1	2	13.08	9.664	33.236	-25.915	152.938		160	mmu-mir-335	0.757	2.432	-0.401	1.282
161	mmu-mir-342	2	0	2	2.907	0	33.236	-96.674	1008.78		161	mmu-mir-342	0.256	8.764	-1.966	3.132
162	mmu-mir-3473a	5	2	2	7.266	19.328	33.236	163.739	352.541		162	mmu-mir-3473a	2.459	4.142	1.298	2.05
163	mmu-mir-93	42	2	2	61.038	19.328	33.236	-68.222	-45.474		163	mmu-mir-93	0.328	0.552	-1.61	-0.858
164	mmu-mir-3081	0	0	2	0	0	33.236	0	33236.3		164	mmu-mir-3081	1	34.236	0	5.097
165	mmu-mir-32	0	0	2	0	0	33.236	0	33236.3		165	mmu-mir-32	1	34.236	0	5.097
166	mmu-let-7k	11	5	1	15.986	48.321	16.618	201.007	3.928		166	mmu-let-7k	2.904	1.037	1.538	0.053
167	mmu-mir-107	22	2	1	31.972	19.328	16.618	-39.424	-47.874		167	mmu-mir-107	0.617	0.534	-0.698	-0.904
168	mmu-mir-1231	3	0	1	4.36	0	16.618	-97.758	274.857		168	mmu-mir-1231	0.187	3.287	-2.422	1.717
169	mmu-mir-129-1	17	0	1	24.706	0	16.618	-99.597	-32.604		169	mmu-mir-129-1	0.039	0.685	-4.684	-0.545
170	mmu-mir-129-2	15	0	1	21.799	0	16.618	-99.543	-23.659		170	mmu-mir-129-2	0.044	0.773	-4.511	-0.372
171	mmu-mir-1895	1	2	1	1.453	19.328	16.618	1150.78	976.304		171	mmu-mir-1895	8.286	7.181	3.051	2.844
172	mmu-mir-193b	3	0	1	4.36	0	16.618	-97.758	274.857		172	mmu-mir-193b	0.187	3.287	-2.422	1.717
173	mmu-mir-1943	5	12	1	7.266	115.97	16.618	1475.65	126.949		173	mmu-mir-1943	14.15	2.131	3.823	1.092
174	mmu-mir-1947	5	1	1	7.266	9.664	16.618	32.548	126.949		174	mmu-mir-1947	1.29	2.131	0.367	1.092
175	mmu-mir-203	2	0	1	2.907	0	16.618	-96.674	456.051		175	mmu-mir-203	0.256	4.51	-1.966	2.173
176	mmu-mir-219a-1	12	0	1	17.44	0	16.618	-99.43	-4.683		176	mmu-mir-219a-1	0.054	0.955	-4.205	-0.066
177	mmu-mir-29b-1	18	0	1	26.159	0	16.618	-99.619	-36.334		177	mmu-mir-29b-1	0.037	0.649	-4.763	-0.624
178	mmu-mir-29b-2	13	0	1	18.893	0	16.618	-99.473	-11.976		178	mmu-mir-29b-2	0.05	0.886	-4.314	-0.175
179	mmu-mir-3057	33	1	1	47.959	9.664	16.618	-79.683	-65.213		179	mmu-mir-3057	0.218	0.36	-2.199	-1.475
180	mmu-mir-339	18	4	1	26.159	38.657	16.618	47.592	-36.334		180	mmu-mir-339	1.46	0.649	0.546	-0.624
181	mmu-mir-344d-1	1	4	1	1.453	38.657	16.618	2395.12	976.304		181	mmu-mir-344d-1	16.165	7.181	4.015	2.844
182	mmu-mir-344d-2	1	4	1	1.453	38.657	16.618	2395.12	976.304		182	mmu-mir-344d-2	16.165	7.181	4.015	2.844
183	mmu-mir-344d-3	1	4	1	1.453	38.657	16.618	2395.12	976.304		183	mmu-mir-344d-3	16.165	7.181	4.015	2.844
184	mmu-mir-3471-2	18	1	1	26.159	9.664	16.618	-62.816	-36.334		184	mmu-mir-3471-2	0.393	0.649	-1.349	-0.624
185	mmu-mir-412	6	0	1	8.72	0	16.618	-98.866	89.553		185	mmu-mir-412	0.103	1.813	-3.281	0.858
186	mmu-mir-425	5	1	1	7.266	9.664	16.618	32.548	126.949		186	mmu-mir-425	1.29	2.131	0.367	1.092
187	mmu-mir-465c-1	14	0	1	20.346	0	16.618	-99.511	-18.233		187	mmu-mir-465c-1	0.047	0.825	-4.416	-0.277
188	mmu-mir-465c-2	14	0	1	20.346	0	16.618	-99.511	-18.233		188	mmu-mir-465c-2	0.047	0.825	-4.416	-0.277
189	mmu-mir-5100	4	0	1	5.813	0	16.618	-98.309	182.727		189	mmu-mir-5100	0.147	2.586	-2.768	1.371
190	mmu-mir-5104b	6	0	1	8.72	0	16.618	-98.866	89.553		190	mmu-mir-5104b	0.103	1.813	-3.281	0.858
191	mmu-mir-5114	6	6	1	8.72	57.985	16.618	558.576	89.553		191	mmu-mir-5114	6.069	1.813	2.601	0.858
192	mmu-mir-542	1	0	1	1.453	0	16.618	-93.562	976.304		192	mmu-mir-542	0.408	7.181	-1.295	2.844
193	mmu-mir-574	40	3	1	58.132	28.992	16.618	-50.04	-71.29		193	mmu-mir-574	0.507	0.298	-0.979	-1.747
194	mmu-mir-6540	14	0	1	20.346	0	16.618	-99.511	-18.233		194	mmu-mir-6540	0.047	0.825	-4.416	-0.277
195	mmu-mir-96	23	4	1	33.426	38.657	16.618	15.602	-50.133		195	mmu-mir-96	1.152	0.512	0.204	-0.966
196	mmu-mir-1291	0	1	1	0	9.664	16.618	9664.13	16618.2		196	mmu-mir-1291	10.664	17.618	3.415	4.139
197	mmu-mir-1933	0	0	1	0	0	16.618	0	16618.2		197	mmu-mir-1933	1	17.618	0	4.139
198	mmu-mir-195a	0	2	1	0	19.328	16.618	19328.3	16618.2		198	mmu-mir-195a	20.328	17.618	4.345	4.139
199	mmu-mir-208b	0	0	1	0	0	16.618	0	16618.2		199	mmu-mir-208b	1	17.618	0	4.139
200	mmu-mir-297a-1	0	0	1	0	0	16.618	0	16618.2		200	mmu-mir-297a-1	1	17.618	0	4.139
201	mmu-mir-3095	0	1	1	0	9.664	16.618	9664.13	16618.2		201	mmu-mir-3095	10.664	17.618	3.415	4.139
202	mmu-mir-421	0	0	1	0	0	16.618	0	16618.2		202	mmu-mir-421	1	17.618	0	4.139
203	mmu-mir-452	0	1	1	0	9.664	16.618	9664.13	16618.2		203	mmu-mir-452	10.664	17.618	3.415	4.139
204	mmu-mir-5106	0	0	1	0	0	16.618	0	16618.2		204	mmu-mir-5106	1	17.618	0	4.139
205	mmu-mir-5121	0	0	1	0	0	16.618	0	16618.2		205	mmu-mir-5121	1	17.618	0	4.139
206	mmu-mir-7071	0	1	1	0	9.664	16.618	9664.13	16618.2		206	mmu-mir-7071	10.664	17.618	3.415	4.139
207	mmu-mir-8111	0	4	1	0	38.657	16.618	38656.5	16618.2		207	mmu-mir-8111	39.657	17.618	5.309	4.139
208	mmu-mir-10b	10	6	0	14.533	57.985	0	296.946	-99.317		208	mmu-mir-10b	3.797	0.064	1.925	-3.957
209	mmu-mir-1306	7	2	0	10.173	19.328	0	89.119	-99.027		209	mmu-mir-1306	1.819	0.09	0.863	-3.482
210	mmu-mir-146a	13	0	0	18.893	0	0	-99.473	-99.473		210	mmu-mir-146a	0.05	0.05	-4.314	-4.314
211	mmu-mir-16-1	20	5	0	29.066	48.321	0	66.018	-99.657		211	mmu-mir-16-1	1.64	0.033	0.714	-4.91
212	mmu-mir-16-2	20	5	0	29.066	48.321	0	66.018	-99.657		212	mmu-mir-16-2	1.64	0.033	0.714	-4.91
213	mmu-mir-188	5	4	0	7.266	38.657	0	426.121	-98.642		213	mmu-mir-188	4.797	0.121	2.262	-3.047
214	mmu-mir-190b	14	0	0	20.346	0	0	-99.511	-99.511		214	mmu-mir-190b	0.047	0.047	-4.416	-4.416
215	mmu-mir-194-1	16	5	0	23.253	48.321	0	107.345	-99.572		215	mmu-mir-194-1	2.034	0.041	1.024	-4.6
216	mmu-mir-194-2	16	5	0	23.253	48.321	0	107.345	-99.572		216	mmu-mir-194-2	2.034	0.041	1.024	-4.6
217	mmu-mir-1983	18	0	0	26.159	0	0	-99.619	-99.619		217	mmu-mir-1983	0.037	0.037	-4.763	-4.763
218	mmu-mir-19a	15	0	0	21.799	0	0	-99.543	-99.543		218	mmu-mir-19a	0.044	0.044	-4.511	-4.511
219	mmu-mir-210	16	6	0	23.253	57.985	0	148.728	-99.572		219	mmu-mir-210	2.432	0.041	1.282	-4.6
220	mmu-mir-212	22	1	0	31.972	9.664	0	-69.556	-99.688		220	mmu-mir-212	0.323	0.03	-1.628	-5.043
221	mmu-mir-218-1	130	6	0	188.928	57.985	0	-69.272	-99.947		221	mmu-mir-218-1	0.311	0.005	-1.687	-7.569
222	mmu-mir-218-2	122	6	0	177.302	57.985	0	-67.258	-99.944		222	mmu-mir-218-2	0.331	0.006	-1.596	-7.478
223	mmu-mir-21b	8	3	0	11.626	28.992	0	148.094	-99.147		223	mmu-mir-21b	2.375	0.079	1.248	-3.658
224	mmu-mir-21c	7	3	0	10.173	28.992	0	183.191	-99.027		224	mmu-mir-21c	2.684	0.09	1.425	-3.482
225	mmu-mir-3068	19	1	0	27.613	9.664	0	-64.766	-99.639		225	mmu-mir-3068	0.373	0.035	-1.424	-4.839
226	mmu-mir-30b	10	3	0	14.533	28.992	0	98.814	-99.317		226	mmu-mir-30b	1.931	0.064	0.949	-3.957
227	mmu-mir-331	22	0	0	31.972	0	0	-99.688	-99.688		227	mmu-mir-331	0.03	0.03	-5.043	-5.043
228	mmu-mir-344-1	29	0	0	42.146	0	0	-99.763	-99.763		228	mmu-mir-344-1	0.023	0.023	-5.431	-5.431
229	mmu-mir-344-2	30	0	0	43.599	0	0	-99.771	-99.771		229	mmu-mir-344-2	0.022	0.022	-5.479	-5.479
230	mmu-mir-3471-1	6	2	0	8.72	19.328	0	120.281	-98.866		230	mmu-mir-3471-1	2.091	0.103	1.064	-3.281
231	mmu-mir-450b	9	4	0	13.08	38.657	0	194.064	-99.241		231	mmu-mir-450b	2.817	0.071	1.494	-3.816
232	mmu-mir-455	11	1	0	15.986	9.664	0	-39.301	-99.378		232	mmu-mir-455	0.628	0.059	-0.672	-4.086
233	mmu-mir-466i	44	8	0	63.945	77.313	0	20.873	-99.844		233	mmu-mir-466i	1.206	0.015	0.27	-6.021
234	mmu-mir-466k	49	8	0	71.211	77.313	0	8.556	-99.86		234	mmu-mir-466k	1.084	0.014	0.117	-6.174
235	mmu-mir-466q	109	31	0	158.409	299.588	0	89.067	-99.937		235	mmu-mir-466q	1.886	0.006	0.915	-7.317
236	mmu-mir-470	1	3	0	1.453	28.992	0	1772.95	-93.562		236	mmu-mir-470	12.225	0.408	3.612	-1.295
237	mmu-mir-500	12	0	0	17.44	0	0	-99.43	-99.43		237	mmu-mir-500	0.054	0.054	-4.205	-4.205
238	mmu-mir-6239	1	2	0	1.453	19.328	0	1150.78	-93.562		238	mmu-mir-6239	8.286	0.408	3.051	-1.295
239	mmu-mir-652	19	3	0	27.613	28.992	0	4.979	-99.639		239	mmu-mir-652	1.048	0.035	0.068	-4.839
240	mmu-mir-669a-1	14	0	0	20.346	0	0	-99.511	-99.511		240	mmu-mir-669a-1	0.047	0.047	-4.416	-4.416
241	mmu-mir-669a-10	14	0	0	20.346	0	0	-99.511	-99.511		241	mmu-mir-669a-10	0.047	0.047	-4.416	-4.416
242	mmu-mir-669a-11	14	0	0	20.346	0	0	-99.511	-99.511		242	mmu-mir-669a-11	0.047	0.047	-4.416	-4.416
243	mmu-mir-669a-12	14	0	0	20.346	0	0	-99.511	-99.511		243	mmu-mir-669a-12	0.047	0.047	-4.416	-4.416
244	mmu-mir-669a-2	14	0	0	20.346	0	0	-99.511	-99.511		244	mmu-mir-669a-2	0.047	0.047	-4.416	-4.416
245	mmu-mir-669a-3	14	0	0	20.346	0	0	-99.511	-99.511		245	mmu-mir-669a-3	0.047	0.047	-4.416	-4.416
246	mmu-mir-669a-4	14	0	0	20.346	0	0	-99.511	-99.511		246	mmu-mir-669a-4	0.047	0.047	-4.416	-4.416
247	mmu-mir-669a-5	14	0	0	20.346	0	0	-99.511	-99.511		247	mmu-mir-669a-5	0.047	0.047	-4.416	-4.416
248	mmu-mir-669a-6	14	0	0	20.346	0	0	-99.511	-99.511		248	mmu-mir-669a-6	0.047	0.047	-4.416	-4.416
249	mmu-mir-669a-7	14	0	0	20.346	0	0	-99.511	-99.511		249	mmu-mir-669a-7	0.047	0.047	-4.416	-4.416
250	mmu-mir-669a-8	14	0	0	20.346	0	0	-99.511	-99.511		250	mmu-mir-669a-8	0.047	0.047	-4.416	-4.416
251	mmu-mir-669a-9	14	0	0	20.346	0	0	-99.511	-99.511		251	mmu-mir-669a-9	0.047	0.047	-4.416	-4.416
252	mmu-mir-669c	12	0	0	17.44	0	0	-99.43	-99.43		252	mmu-mir-669c	0.054	0.054	-4.205	-4.205
253	mmu-mir-669p-1	14	0	0	20.346	0	0	-99.511	-99.511		253	mmu-mir-669p-1	0.047	0.047	-4.416	-4.416
254	mmu-mir-669p-2	14	0	0	20.346	0	0	-99.511	-99.511		254	mmu-mir-669p-2	0.047	0.047	-4.416	-4.416
255	mmu-mir-6923	12	1	0	17.44	9.664	0	-44.331	-99.43		255	mmu-mir-6923	0.578	0.054	-0.79	-4.205
256	mmu-mir-700	2	3	0	2.907	28.992	0	867.622	-96.674		256	mmu-mir-700	7.677	0.256	2.941	-1.966
257	mmu-mir-714	1	3	0	1.453	28.992	0	1772.95	-93.562		257	mmu-mir-714	12.225	0.408	3.612	-1.295
258	mmu-mir-8114	11	0	0	15.986	0	0	-99.378	-99.378		258	mmu-mir-8114	0.059	0.059	-4.086	-4.086
259	mmu-mir-365-1	0	3	0	0	28.992	0	28992.4	0		259	mmu-mir-365-1	29.992	1	4.907	0
260	mmu-mir-5124a	0	2	0	0	19.328	0	19328.3	0		260	mmu-mir-5124a	20.328	1	4.345	0
261	mmu-mir-672	0	2	0	0	19.328	0	19328.3	0		261	mmu-mir-672	20.328	1	4.345	0
262	mmu-mir-6977	0	3	0	0	28.992	0	28992.4	0		262	mmu-mir-6977	29.992	1	4.907	0
