# Supplementary material for: Small Extracellular Vesicle Release Following Electrical Pulse Stimulation of C2C12 Myotubes: Effects on microRNA Cargo and Myoblast Migration and Differentiation
Source: Int J Mol Sci. 2026 May 12;27(10):4320. doi: 10.3390/ijms27104320 (PMC13206931; doi:10.3390/ijms27104320)
Supplement: Supplementary file 1 [file ijms-27-04320-s001.zip › ijms-4231158-supplementary/Supplementary file 4 - GO analysis excel files/Muscle_Pathways_High_vs_Control_DOWN.xlsx]

## Sheet: Sheet1
ID	Description	GeneRatio	BgRatio	RichFactor	FoldEnrichment	zScore	pvalue	p.adjust	qvalue	geneID	Count	GeneRatioNumeric
GO:0042692	muscle cell differentiation	127/3184	491/25730	0.258656	2.09021	9.16592	1.78524e-16	5.14393e-14	2.64455e-14	Bcl2/Dmd/Igf2/Nfatc1/Nid1/Pdcd4/Ski/Tmod2/Smarca2/Ank2/Smo/Slc8a1/Mylk4/Cacna2d2/Rara/Adra1b/Mdm2/Six4/Aplnr/Xk/Pgm5/Nfatc4/Vangl2/Dicer1/Nfatc2/Gsk3b/Ep300/Ccnt2/Atp2a2/Calr/Casp3/Dnmt1/Smad4/Myh9/Nfatc3/Ppp3cb/Prox1/Ptgfrn/Rb1/Slc9a1/Ankrd17/Capzb/Neb/Ifrd1/Xbp1/Akap13/Spg11/Cxcl12/Hnrnpu/Pbrm1/Ehd1/Rbm38/Pias1/Vegfa/Dyrk1a/Rbpj/Cav2/Cd81/Plec/Wdr1/Cntnap1/Arid1a/Dcaf8/Trip10/Agt/Adm/Notch2/Fox…	127	0.0398869
GO:0007015	actin filament organization	124/3184	478/25730	0.259414	2.09633	9.09227	3.19749e-16	8.81257e-14	4.53063e-14	Bcl2/Zeb2/Cd2ap/Prkci/Sema5a/Tmod2/Cap2/Rhou/Kank2/Fam107a/Iqgap2/Asap3/Gm14137/Shroom3/Rhobtb1/Tacr1/Prkcd/Ap1ar/Mtpn/Enah/F2rl1/Myo7a/Bloc1s6/Fhod1/Rflnb/Ppm1f/Braf/Cdc42/Nrp1/Capza2/Myh9/Nf2/Prox1/Tjp1/Bag4/Mical3/Rasa1/Pak2/Ppp1r9a/Capzb/Inppl1/Actr3/Neb/Mad2l2/Arhgap35/C9orf72/Tnfaip1/Dlc1/Wasl/Sptbn1/Pxn/Zyx/Ssh2/Arpc4/Flna/Lcp1/Lats1/Arhgef18/Fat1/Icam1/Plec/Sirpa/Rac1/Sdc4/Wdr1/Specc1l/Cl…	124	0.0389447
GO:0014706	striated muscle tissue development	120/3184	494/25730	0.242915	1.963	8.12165	1.53077e-13	1.79696e-11	9.23834e-12	Bcl2/Jarid2/Dmd/Igf2/Ncam1/Ski/Abcc9/Flnb/Smo/Slc8a1/Casp8/Rara/Adra1b/Tgfb2/Mapk11/Six4/Chrnd/Xk/Pgm5/Pten/Btg2/Nras/Med20/Dicer1/Atf3/Gja5/Gsk3b/Cops2/Cdc42/Ep300/Ccnt2/Calr/Fkbp1a/Smad4/Nfatc3/Ppp3cb/Prox1/Rb1/Slc9a1/Tgfbr2/Zbtb18/Ddx17/Chd7/Sin3b/Neb/Ifrd1/Akap13/Spg11/Erbb3/Hnrnpu/Mbnl1/Eef2/Mef2d/Vegfa/Dyrk1a/Rbpj/Apc/Cav2/Ddx5/Egr1/Plec/Cntnap1/Ube4b/Gpcpd1/Arid1a/Trip10/Lemd3/Sirt2/Agt/Pi…	120	0.0376884
GO:0032970	regulation of actin filament-based process	104/3184	421/25730	0.247031	1.99626	7.74535	2.14422e-12	1.74259e-10	8.95886e-11	Zeb2/Cd2ap/Sema5a/Tmod2/Ank2/Kank2/Fam107a/Iqgap2/Asap3/Gm14137/Rhobtb1/Tacr1/Tgfb2/Prkcd/Ap1ar/Mtpn/Vangl2/F2rl1/Gja5/Fhod1/Ppm1f/Braf/Cdc42/Nrp1/Ep300/Atp2a2/Capza2/Smad4/Myh9/Nf2/Prox1/Tjp1/Bag4/Rasa1/Pak2/Ppp1r9a/Capzb/Inppl1/Actr3/Jup/Neb/Akap13/Arhgap35/C9orf72/Dlc1/Sptbn1/Pxn/Ssh2/Flna/Taok1/Lats1/Arhgef18/Crk/Icam1/Kcnj2/Rac1/Sdc4/Wdr1/Specc1l/Clasp2/Sri/Wasf2/Arf6/Dlg1/Nckap1l/Hax1/Hrg/N…	104	0.0326633
GO:0010660	regulation of muscle cell apoptotic process	42/3184	119/25730	0.352941	2.85213	7.61017	9.40427e-11	4.28875e-09	2.20489e-09	Bcl2/Igf1r/Pdcd4/Lifr/Pten/Pde1a/Dicer1/Gsk3b/Atp2a2/Dnmt1/Smad4/Map3k5/Apoh/Rbpj/Nfe2l2/Slc7a5/Trip10/Agt/Npm1/Ptpn1/Arrb2/Adrb2/Esr1/Pax8/Cftr/Atf4/Camk2a/Camk2d/Trem1/Mapk8/Pou4f2/Adcyap1/Igfbp3/Gata4/Sfrp2/Il12a/Sod2/Stk4/Pdpk1/Hand2/Gria4/Cflar	42	0.013191
GO:0010657	muscle cell apoptotic process	43/3184	128/25730	0.335938	2.71472	7.30844	3.44621e-10	1.34022e-08	6.8902e-09	Bcl2/Igf1r/Pdcd4/Lifr/Pten/Pde1a/Dicer1/Gsk3b/Atp2a2/Dnmt1/Smad4/Map3k5/Apoh/Rbpj/Nfe2l2/Slc7a5/Trip10/Agt/Npm1/Ptpn1/Arrb2/Adrb2/Esr1/Pax8/Cftr/Atf4/Camk2a/Camk2d/Trem1/Mapk8/Pou4f2/Adcyap1/Igfbp3/Gata4/Map2k4/Sfrp2/Il12a/Sod2/Stk4/Pdpk1/Hand2/Gria4/Cflar	43	0.013505
GO:0051146	striated muscle cell differentiation	88/3184	366/25730	0.240437	1.94298	6.82806	4.59121e-10	1.71198e-08	8.80148e-09	Bcl2/Dmd/Igf2/Ski/Tmod2/Smo/Slc8a1/Mylk4/Rara/Adra1b/Six4/Xk/Pgm5/Dicer1/Nfatc2/Gsk3b/Ep300/Calr/Casp3/Smad4/Myh9/Nfatc3/Ppp3cb/Prox1/Ptgfrn/Rb1/Slc9a1/Neb/Xbp1/Akap13/Spg11/Cxcl12/Hnrnpu/Ehd1/Rbm38/Vegfa/Dyrk1a/Rbpj/Cav2/Cd81/Plec/Wdr1/Cntnap1/Arid1a/Dcaf8/Trip10/Agt/Pin1/Arrb2/Krt8/Ift20/Frs2/Chuk/Myc/Foxp1/Igfbp5/Prkd1/Hopx/Alpk3/Actn2/Ripor2/Bmp4/Dkk1/Smyd3/Myorg/Atp11a/Kdm6b/3425401B19Rik/My…	88	0.0276382
GO:0090257	regulation of muscle system process	73/3184	283/25730	0.257951	2.08451	6.89398	5.17073e-10	1.8687e-08	9.60716e-09	Jarid2/Dmd/Nfatc1/Npr3/Oxtr/Ank2/Ece1/Slc8a1/Slc8a3/Adra1b/Tacr1/Tacr2/Ehd3/Chrnb4/Mtpn/Agrn/Gja5/Gsk3b/Calm1/Adora2b/Ep300/Atp2a2/Fkbp1a/Gnas/Smad4/Nfatc3/Slc9a1/Jup/Ormdl3/Utrn/Dag1/Kcnj2/Foxo3/Trip10/Sri/Agt/Dlg1/Pin1/Tmem38b/Foxp1/Gsto1/Igfbp5/Prkd1/Dock4/Adrb2/Ptger3/Tnfrsf1a/Scn4a/Adgrd1/Tead1/Irag1/Cacna1c/Zdhhc21/Mymk/Dock5/Rgs4/Setd3/Srf/Camk2d/Smad7/Ptger4/Prkca/Spx/Gata4/Kcnma1/Pde9a/P…	73	0.0229271
GO:0033002	muscle cell proliferation	74/3184	293/25730	0.25256	2.04094	6.73428	1.09553e-09	3.41799e-08	1.75722e-08	Ddr2/Jarid2/Igf1r/Ncam1/Npr3/Pdcd4/Map3k7/Nqo2/Tacr1/Tgfb2/Gna13/Mdm2/Mapk11/Pten/Pde1a/Gsk3b/Paxbp1/Stat3/Dnmt1/Egfr/Tgfbr2/Map3k5/Ndrg2/Ppargc1a/Xbp1/Trib1/Mef2d/Vegfa/Dyrk1a/Rbpj/Cyba/Zfp143/Apc/Cav2/Cdkn1b/Egr1/Sf1/Agt/Frs2/Myc/Foxp1/Cdkn1a/Fgfr2/Igfbp5/Tenm4/Megf10/Src/Esr1/Ern1/Vgll4/Itgb3/Bmp4/Rgs5/Vipr2/Enpp1/Prkar1a/Camk2d/Hgf/Esr2/Tgfbr3/Prkca/Igfbp3/Cited2/Gata4/Bmpr2/Rbpms2/Il12a/Sod2…	74	0.0232412
GO:0061572	actin filament bundle organization	53/3184	185/25730	0.286486	2.31511	6.74616	2.38635e-09	6.59829e-08	3.39225e-08	Zeb2/Kank2/Fam107a/Asap3/Tacr1/Bloc1s6/Fhod1/Rflnb/Ppm1f/Braf/Cdc42/Nrp1/Myh9/Nf2/Tjp1/Bag4/Pak2/Ppp1r9a/Tnfaip1/Dlc1/Pxn/Zyx/Flna/Lcp1/Arhgef18/Rac1/Sdc4/Clasp2/Wasf2/Hsp90b1/Cald1/Ppm1e/Src/Ezr/Synpo2/Triobp/Fmn2/Srf/Pfn1/Cgnl1/Prkn/Gas7/Ptger4/Sorbs1/Spire1/Wnt4/Map3k1/Cd47/Dnm2/Fam171a1/Aif1l/Pak1/Add2	53	0.0166457
GO:0007517	muscle organ development	89/3184	385/25730	0.231169	1.86808	6.44924	2.96793e-09	7.9719e-08	4.09844e-08	Bcl2/Zfhx3/Dmd/Igf2/Foxk1/Ski/Abcc9/Flnb/Smo/Tgfb2/Six4/Chrnd/Xk/Kmt5b/Btg2/Nras/Med20/Vangl2/Atf3/Paxbp1/Mylk/Cops2/Serp1/Ep300/Ccnt2/Fkbp1a/Smad4/Nfatc3/Ppp3cb/Prox1/Rb1/Zbtb18/Ddx17/Chd7/Sin3b/Xbp1/Zfp609/Spg11/Erbb3/Mbnl1/Eef2/Mef2d/Rbpj/Vps13b/Cav2/Dag1/Ddx5/Egr1/Myt1/Plec/Cntnap1/Ube4b/Gpcpd1/Lemd3/Chd2/Sirt2/Foxo4/Unc45a/Pax5/Myc/Foxp1/Col19a1/Fgfr2/Sox11/Megf10/Adrb2/Scn11a/Boc/Ripor2/Bmp…	89	0.0279523
GO:0051017	actin filament bundle assembly	52/3184	182/25730	0.285714	2.30887	6.6591	3.72617e-09	9.7604e-08	5.01792e-08	Zeb2/Kank2/Fam107a/Asap3/Tacr1/Bloc1s6/Fhod1/Ppm1f/Braf/Cdc42/Nrp1/Myh9/Nf2/Tjp1/Bag4/Pak2/Ppp1r9a/Tnfaip1/Dlc1/Pxn/Zyx/Flna/Lcp1/Arhgef18/Rac1/Sdc4/Clasp2/Wasf2/Hsp90b1/Cald1/Ppm1e/Src/Ezr/Synpo2/Triobp/Fmn2/Srf/Pfn1/Cgnl1/Prkn/Gas7/Ptger4/Sorbs1/Spire1/Wnt4/Map3k1/Cd47/Dnm2/Fam171a1/Aif1l/Pak1/Add2	52	0.0163317
GO:0055001	muscle cell development	64/3184	247/25730	0.259109	2.09387	6.49161	4.86212e-09	1.23779e-07	6.36361e-08	Bcl2/Dmd/Ski/Tmod2/Ank2/Smo/Slc8a1/Mylk4/Cacna2d2/Adra1b/Six4/Xk/Pgm5/Nfatc4/Dicer1/Nfatc2/Gsk3b/Ep300/Atp2a2/Smad4/Nfatc3/Ppp3cb/Prox1/Capzb/Neb/Akap13/Spg11/Hnrnpu/Pbrm1/Vegfa/Dyrk1a/Cav2/Plec/Wdr1/Cntnap1/Dcaf8/Trip10/Agt/Adm/Pin1/Krt8/Foxp1/Cacnb4/Sypl2/Prkd1/Megf10/Alpk3/Actn2/Bmp4/Smyd3/Myorg/Prkar1a/Rgs4/Tmtc3/Srf/Camk2d/Pmp22/Gata4/Map2k4/Ppara/Prkg1/Akap6/Pak1/Cflar	64	0.0201005
GO:0003012	muscle system process	103/3184	473/25730	0.217759	1.75972	6.26693	5.55002e-09	1.3851e-07	7.12095e-08	Jarid2/Dmd/Nfatc1/Npr3/Oxtr/Abcc9/Tmod2/Ank2/Ece1/Slc8a1/Nedd4l/Slc8a3/Adra1b/Tacr1/Tacr2/Ehd3/Chrnd/Chrnb4/Mtpn/Agrn/Gja5/Gsk3b/Mylk/Calm1/Adora2b/Ep300/Atp2a2/Fkbp1a/Gnas/Smad4/Nfatc3/Slc9a1/Pak2/Kdm4a/Jup/Ormdl3/Akap13/Utrn/Smad5/Eef2/Dyrk1a/Flna/Cyba/Dag1/Kcnj2/Foxo3/Trip10/Sri/Agt/Dlg1/Pin1/Tmem38b/Rap1gds1/Foxp1/Gsto1/Igfbp5/Kcnj5/Prkd1/Hsbp1/Dock4/Adrb2/Ptger3/Tnfrsf1a/Scn11a/Scn4a/Actn2/A…	103	0.0323492
GO:0110053	regulation of actin filament organization	70/3184	283/25730	0.24735	1.99884	6.34943	7.76271e-09	1.84992e-07	9.51063e-08	Sema5a/Tmod2/Kank2/Asap3/Gm14137/Tacr1/Prkcd/Ap1ar/Mtpn/F2rl1/Fhod1/Ppm1f/Braf/Cdc42/Nrp1/Capza2/Myh9/Nf2/Tjp1/Bag4/Rasa1/Pak2/Ppp1r9a/Capzb/Inppl1/Actr3/Arhgap35/C9orf72/Dlc1/Sptbn1/Pxn/Ssh2/Flna/Lats1/Arhgef18/Icam1/Rac1/Sdc4/Wdr1/Specc1l/Clasp2/Wasf2/Arf6/Dlg1/Nckap1l/Hax1/Nckap1/Washc5/Sptbn2/Ppm1e/Synpo2/Actn2/Dnai3/Rgs4/Cdc42ep4/Pfn1/Add3/Cgnl1/Pecam1/Nck2/Prkn/Ptger4/Cyfip1/Wnt4/Map3k1/Cd4…	70	0.0219849
GO:0014909	smooth muscle cell migration	39/3184	123/25730	0.317073	2.56228	6.52672	1.41555e-08	3.15958e-07	1.62437e-07	Ddr2/Bcl2/Map3k7/Smo/Has2/Tacr1/Gna13/Mdm2/Nrp1/Myh9/Rapgef4/Ppargc1a/Xbp1/Trib1/Rbpj/Crk/Egr1/Fat1/Nfe2l2/Agt/Ptpn1/Foxo4/Myc/Igfbp5/Myo5a/Dock4/Src/Itgb3/Enpp1/Dock5/Camk2d/Ptger4/Sema6d/Igfbp3/Ddr1/Prkg1/Pak1/Atp7a/Itga4	39	0.0122487
GO:0048738	cardiac muscle tissue development	71/3184	293/25730	0.242321	1.9582	6.19899	1.51425e-08	3.35624e-07	1.72548e-07	Jarid2/Ncam1/Slc8a1/Casp8/Rara/Adra1b/Tgfb2/Mapk11/Pten/Dicer1/Gja5/Gsk3b/Cdc42/Ep300/Calr/Fkbp1a/Smad4/Prox1/Slc9a1/Tgfbr2/Chd7/Sin3b/Neb/Akap13/Erbb3/Hnrnpu/Vegfa/Dyrk1a/Rbpj/Apc/Plec/Ube4b/Arid1a/Trip10/Agt/Pin1/Arrb2/Ift20/Prmt1/Frs2/Foxp1/Fgfr2/Hspg2/Tenm4/Alpk3/Vgll4/Actn2/Bmp4/Bmp7/Dkk1/Kdm6b/3425401B19Rik/Prkar1a/Rgs4/Srf/Camk2d/Tgfbr3/Smad7/Cited2/Gata4/Map2k4/Ppara/Fzd7/Prkg1/Yap1/Akap6…	71	0.022299
GO:1904738	vascular associated smooth muscle cell migration	21/3184	46/25730	0.456522	3.68917	6.86007	2.55742e-08	5.16289e-07	2.6543e-07	Ddr2/Map3k7/Smo/Gna13/Mdm2/Nrp1/Myh9/Xbp1/Fat1/Nfe2l2/Agt/Ptpn1/Igfbp5/Myo5a/Dock4/Enpp1/Dock5/Prkg1/Pak1/Atp7a/Itga4	21	0.00659548
GO:0014910	regulation of smooth muscle cell migration	36/3184	111/25730	0.324324	2.62087	6.43122	2.60294e-08	5.22152e-07	2.68444e-07	Ddr2/Bcl2/Map3k7/Smo/Has2/Tacr1/Gna13/Mdm2/Nrp1/Myh9/Rapgef4/Ppargc1a/Xbp1/Trib1/Rbpj/Crk/Egr1/Fat1/Nfe2l2/Agt/Ptpn1/Foxo4/Myc/Igfbp5/Myo5a/Dock4/Src/Itgb3/Dock5/Camk2d/Ptger4/Sema6d/Igfbp3/Prkg1/Pak1/Atp7a	36	0.0113065
GO:0014812	muscle cell migration	42/3184	143/25730	0.293706	2.37345	6.1892	4.81076e-08	8.89079e-07	4.57085e-07	Ddr2/Bcl2/Map3k7/Smo/Has2/Tacr1/Gna13/Mdm2/Six4/Nrp1/Myh9/Rapgef4/Ppargc1a/Xbp1/Trib1/Rbpj/Crk/Egr1/Fat1/Nfe2l2/Agt/Ptpn1/Foxo4/Myc/Igfbp5/Myo5a/Megf10/Dock4/Src/Net1/Itgb3/Enpp1/Dock5/Camk2d/Ptger4/Sema6d/Igfbp3/Ddr1/Prkg1/Pak1/Atp7a/Itga4	42	0.013191
GO:1904752	regulation of vascular associated smooth muscle cell migration	19/3184	40/25730	0.475	3.83849	6.75147	5.31479e-08	9.57115e-07	4.92063e-07	Ddr2/Map3k7/Smo/Gna13/Mdm2/Nrp1/Myh9/Xbp1/Fat1/Nfe2l2/Agt/Ptpn1/Igfbp5/Myo5a/Dock4/Dock5/Prkg1/Pak1/Atp7a	19	0.00596734
GO:0060538	skeletal muscle organ development	57/3184	228/25730	0.25	2.02026	5.81505	1.24525e-07	1.96359e-06	1.0095e-06	Bcl2/Dmd/Igf2/Ski/Abcc9/Flnb/Smo/Six4/Chrnd/Xk/Btg2/Nras/Med20/Atf3/Cops2/Ep300/Ccnt2/Nfatc3/Ppp3cb/Rb1/Zbtb18/Ddx17/Sin3b/Spg11/Mbnl1/Eef2/Mef2d/Cav2/Dag1/Ddx5/Egr1/Myt1/Plec/Cntnap1/Gpcpd1/Lemd3/Pax5/Myc/Foxp1/Col19a1/Sox11/Megf10/Adrb2/Scn11a/Myorg/Vamp5/Cyp26b1/B4galnt2/Hivep3/Prkaa1/Pmp22/Cited2/Gata4/Negr1/Fgfrl1/Cflar/Kras	57	0.017902
GO:0048660	regulation of smooth muscle cell proliferation	52/3184	202/25730	0.257426	2.08027	5.79243	1.61609e-07	2.48048e-06	1.27524e-06	Ddr2/Igf1r/Npr3/Pdcd4/Map3k7/Nqo2/Tacr1/Gna13/Mdm2/Pten/Pde1a/Gsk3b/Dnmt1/Egfr/Tgfbr2/Map3k5/Ndrg2/Ppargc1a/Xbp1/Trib1/Mef2d/Vegfa/Rbpj/Cyba/Zfp143/Cdkn1b/Egr1/Sf1/Agt/Frs2/Myc/Foxp1/Cdkn1a/Fgfr2/Igfbp5/Src/Esr1/Ern1/Itgb3/Bmp4/Rgs5/Vipr2/Camk2d/Esr2/Prkca/Igfbp3/Bmpr2/Rbpms2/Il12a/Sod2/Prkg1/Pak1	52	0.0163317
GO:0051147	regulation of muscle cell differentiation	46/3184	170/25730	0.270588	2.18663	5.83342	1.71811e-07	2.59312e-06	1.33315e-06	Bcl2/Igf2/Nfatc1/Nid1/Pdcd4/Mdm2/Nfatc2/Gsk3b/Ep300/Ccnt2/Dnmt1/Smad4/Nfatc3/Prox1/Ankrd17/Xbp1/Rbm38/Pias1/Trip10/Notch2/Foxo4/Pin1/Arrb2/Cth/Frs2/Foxp1/Mecp2/Fgfr2/Prkd1/Megf10/Hopx/Bmp4/Dkk1/Atp11a/Rgs4/Setd3/Cyp26b1/Ehmt1/Bmpr2/Ppara/Rbpms2/Sod2/Fzd7/Akap6/Pak1/Prdm6	46	0.0144472
GO:0048659	smooth muscle cell proliferation	53/3184	210/25730	0.252381	2.0395	5.68403	2.45157e-07	3.54806e-06	1.8241e-06	Ddr2/Igf1r/Npr3/Pdcd4/Map3k7/Nqo2/Tacr1/Gna13/Mdm2/Pten/Pde1a/Gsk3b/Dnmt1/Egfr/Tgfbr2/Map3k5/Ndrg2/Ppargc1a/Xbp1/Trib1/Mef2d/Vegfa/Rbpj/Cyba/Zfp143/Cdkn1b/Egr1/Sf1/Agt/Frs2/Myc/Foxp1/Cdkn1a/Fgfr2/Igfbp5/Src/Esr1/Ern1/Itgb3/Bmp4/Rgs5/Vipr2/Enpp1/Camk2d/Esr2/Prkca/Igfbp3/Bmpr2/Rbpms2/Il12a/Sod2/Prkg1/Pak1	53	0.0166457
GO:0014911	positive regulation of smooth muscle cell migration	26/3184	73/25730	0.356164	2.87818	6.0389	2.7534e-07	3.94882e-06	2.03013e-06	Ddr2/Bcl2/Map3k7/Smo/Has2/Mdm2/Nrp1/Rapgef4/Xbp1/Crk/Egr1/Fat1/Agt/Foxo4/Myc/Igfbp5/Myo5a/Dock4/Src/Itgb3/Dock5/Camk2d/Ptger4/Sema6d/Pak1/Atp7a	26	0.00816583
GO:0055002	striated muscle cell development	53/3184	211/25730	0.251185	2.02983	5.64468	2.88434e-07	4.10873e-06	2.11234e-06	Bcl2/Dmd/Ski/Tmod2/Smo/Slc8a1/Mylk4/Adra1b/Six4/Xk/Pgm5/Dicer1/Nfatc2/Gsk3b/Ep300/Smad4/Nfatc3/Ppp3cb/Prox1/Neb/Akap13/Spg11/Hnrnpu/Vegfa/Dyrk1a/Cav2/Plec/Wdr1/Cntnap1/Dcaf8/Trip10/Agt/Pin1/Krt8/Foxp1/Prkd1/Alpk3/Actn2/Bmp4/Smyd3/Myorg/Prkar1a/Rgs4/Srf/Camk2d/Pmp22/Gata4/Map2k4/Ppara/Prkg1/Akap6/Pak1/Cflar	53	0.0166457
GO:0051145	smooth muscle cell differentiation	28/3184	83/25730	0.337349	2.72613	5.91913	3.56991e-07	4.94098e-06	2.54021e-06	Nfatc1/Pdcd4/Smarca2/Aplnr/Nfatc4/Vangl2/Nfatc2/Dnmt1/Nfatc3/Ankrd17/Pbrm1/Pias1/Vegfa/Agt/Adm/Notch2/Foxo4/Cth/Mecp2/Fgfr2/Bmp4/Srf/Wnt4/Ntf3/Rbpms2/Sod2/Itga8/Prdm6	28	0.00879397
GO:0006937	regulation of muscle contraction	46/3184	176/25730	0.261364	2.11209	5.56326	5.11112e-07	6.70795e-06	3.44863e-06	Dmd/Oxtr/Ank2/Slc8a1/Slc8a3/Adra1b/Tacr1/Tacr2/Ehd3/Chrnb4/Agrn/Gja5/Calm1/Adora2b/Atp2a2/Fkbp1a/Gnas/Slc9a1/Jup/Ormdl3/Kcnj2/Sri/Dlg1/Tmem38b/Gsto1/Prkd1/Dock4/Adrb2/Ptger3/Scn4a/Adgrd1/Irag1/Cacna1c/Zdhhc21/Dock5/Setd3/Srf/Smad7/Ptger4/Prkca/Spx/Gata4/Kcnma1/Prkg1/Akap6/Ada	46	0.0144472
GO:0030038	contractile actin filament bundle assembly	35/3184	120/25730	0.291667	2.35697	5.5991	7.32337e-07	9.17448e-06	4.7167e-06	Zeb2/Kank2/Asap3/Tacr1/Fhod1/Ppm1f/Braf/Cdc42/Nrp1/Nf2/Tjp1/Bag4/Pak2/Ppp1r9a/Tnfaip1/Dlc1/Pxn/Zyx/Arhgef18/Rac1/Sdc4/Clasp2/Wasf2/Ppm1e/Src/Srf/Pfn1/Cgnl1/Ptger4/Sorbs1/Wnt4/Cd47/Dnm2/Fam171a1/Pak1	35	0.0109925
GO:1904754	positive regulation of vascular associated smooth muscle cell migration	14/3184	27/25730	0.518519	4.19016	6.23256	7.93115e-07	9.85795e-06	5.06808e-06	Ddr2/Map3k7/Smo/Mdm2/Nrp1/Xbp1/Fat1/Agt/Igfbp5/Myo5a/Dock4/Dock5/Pak1/Atp7a	14	0.00439698
GO:0007519	skeletal muscle tissue development	52/3184	213/25730	0.244131	1.97283	5.35768	9.51207e-07	1.16855e-05	6.00762e-06	Bcl2/Dmd/Igf2/Ski/Abcc9/Flnb/Smo/Six4/Chrnd/Xk/Btg2/Nras/Med20/Atf3/Cops2/Ep300/Ccnt2/Nfatc3/Ppp3cb/Rb1/Zbtb18/Ddx17/Sin3b/Spg11/Mbnl1/Eef2/Mef2d/Cav2/Ddx5/Egr1/Plec/Cntnap1/Gpcpd1/Lemd3/Pax5/Myc/Foxp1/Col19a1/Sox11/Megf10/Adrb2/Myorg/Vamp5/Cyp26b1/B4galnt2/Hivep3/Prkaa1/Pmp22/Cited2/Gata4/Cflar/Kras	52	0.0163317
GO:1990874	vascular associated smooth muscle cell proliferation	27/3184	85/25730	0.317647	2.56692	5.43772	2.1816e-06	2.40507e-05	1.23647e-05	Ddr2/Pdcd4/Map3k7/Nqo2/Gna13/Mdm2/Pten/Dnmt1/Map3k5/Ndrg2/Ppargc1a/Xbp1/Mef2d/Cdkn1b/Agt/Frs2/Cdkn1a/Fgfr2/Igfbp5/Src/Ern1/Rgs5/Enpp1/Camk2d/Sod2/Prkg1/Pak1	27	0.0084799
GO:1904705	regulation of vascular associated smooth muscle cell proliferation	26/3184	81/25730	0.320988	2.59391	5.39926	2.68502e-06	2.91444e-05	1.49835e-05	Ddr2/Pdcd4/Map3k7/Nqo2/Gna13/Mdm2/Pten/Dnmt1/Map3k5/Ndrg2/Ppargc1a/Xbp1/Mef2d/Cdkn1b/Agt/Frs2/Cdkn1a/Fgfr2/Igfbp5/Src/Ern1/Rgs5/Camk2d/Sod2/Prkg1/Pak1	26	0.00816583
GO:0034390	smooth muscle cell apoptotic process	16/3184	37/25730	0.432432	3.4945	5.70611	2.86684e-06	3.08015e-05	1.58354e-05	Pdcd4/Pde1a/Gsk3b/Dnmt1/Apoh/Rbpj/Slc7a5/Arrb2/Esr1/Cftr/Atf4/Map2k4/Il12a/Sod2/Stk4/Gria4	16	0.00502513
GO:0051150	regulation of smooth muscle cell differentiation	16/3184	38/25730	0.421053	3.40254	5.56963	4.38348e-06	4.45302e-05	2.28935e-05	Nfatc1/Pdcd4/Nfatc2/Dnmt1/Nfatc3/Ankrd17/Pias1/Notch2/Foxo4/Cth/Mecp2/Fgfr2/Bmp4/Rbpms2/Sod2/Prdm6	16	0.00502513
GO:0055017	cardiac muscle tissue growth	34/3184	124/25730	0.274194	2.21577	5.0998	4.81771e-06	4.84753e-05	2.49217e-05	Jarid2/Ncam1/Adra1b/Tgfb2/Mapk11/Pten/Gsk3b/Ep300/Tgfbr2/Akap13/Dyrk1a/Rbpj/Apc/Trip10/Agt/Pin1/Foxp1/Fgfr2/Tenm4/Vgll4/Prkar1a/Rgs4/Camk2d/Tgfbr3/Cited2/Gata4/Map2k4/Ppara/Prkg1/Yap1/Akap6/Pak1/Kras/Kcnk2	34	0.0106784
GO:0010661	positive regulation of muscle cell apoptotic process	18/3184	47/25730	0.382979	3.09486	5.40188	5.67006e-06	5.59853e-05	2.87826e-05	Pdcd4/Pten/Atp2a2/Smad4/Map3k5/Agt/Ptpn1/Adrb2/Atf4/Camk2a/Camk2d/Trem1/Mapk8/Pou4f2/Igfbp3/Il12a/Sod2/Stk4	18	0.00565327
GO:0010665	regulation of cardiac muscle cell apoptotic process	23/3184	70/25730	0.328571	2.6552	5.21115	6.40802e-06	6.25892e-05	3.21778e-05	Bcl2/Pten/Atp2a2/Smad4/Map3k5/Nfe2l2/Trip10/Agt/Npm1/Ptpn1/Adrb2/Pax8/Camk2a/Camk2d/Trem1/Mapk8/Pou4f2/Igfbp3/Gata4/Sfrp2/Pdpk1/Hand2/Cflar	23	0.00722362
GO:0055007	cardiac muscle cell differentiation	42/3184	170/25730	0.247059	1.99649	4.89869	7.35223e-06	7.05897e-05	3.62909e-05	Slc8a1/Rara/Adra1b/Dicer1/Gsk3b/Ep300/Calr/Smad4/Prox1/Slc9a1/Neb/Akap13/Hnrnpu/Vegfa/Dyrk1a/Rbpj/Plec/Arid1a/Trip10/Agt/Pin1/Arrb2/Ift20/Frs2/Foxp1/Alpk3/Actn2/Bmp4/Dkk1/Kdm6b/3425401B19Rik/Rgs4/Srf/Camk2d/Gata4/Map2k4/Ppara/Fzd7/Prkg1/Akap6/Hand2/Pak1	42	0.013191
GO:0014896	muscle hypertrophy	35/3184	132/25730	0.265152	2.1427	4.94628	7.95352e-06	7.54751e-05	3.88025e-05	Jarid2/Ece1/Adra1b/Mtpn/Gsk3b/Ep300/Atp2a2/Smad4/Nfatc3/Slc9a1/Pak2/Kdm4a/Akap13/Dyrk1a/Cyba/Trip10/Agt/Pin1/Rap1gds1/Foxp1/Igfbp5/Tnfrsf1a/Bmp4/Mymk/Rgs4/Camk2d/Prkca/Gata4/Map2k4/Pde9a/Ppara/Prkg1/Akap6/Hand2/Pak1	35	0.0109925
GO:0006936	muscle contraction	70/3184	338/25730	0.207101	1.67359	4.68453	9.24544e-06	8.51843e-05	4.37942e-05	Dmd/Oxtr/Abcc9/Tmod2/Ank2/Slc8a1/Nedd4l/Slc8a3/Adra1b/Tacr1/Tacr2/Ehd3/Chrnd/Chrnb4/Agrn/Gja5/Mylk/Calm1/Adora2b/Atp2a2/Fkbp1a/Gnas/Slc9a1/Jup/Ormdl3/Smad5/Eef2/Flna/Kcnj2/Sri/Agt/Dlg1/Tmem38b/Rap1gds1/Gsto1/Kcnj5/Prkd1/Hsbp1/Dock4/Adrb2/Ptger3/Scn11a/Scn4a/Actn2/Adgrd1/Nos1/3425401B19Rik/Irag1/Cacna1c/Scn3b/Zdhhc21/Dock5/Setd3/Srf/Camk2d/Vegfb/Cacna1g/Smad7/Ptger4/Prkca/Spx/Gata4/Kcnma1/Stac/Trp…	70	0.0219849
GO:0034391	regulation of smooth muscle cell apoptotic process	15/3184	36/25730	0.416667	3.3671	5.3409	1.01782e-05	9.23024e-05	4.74537e-05	Pdcd4/Pde1a/Gsk3b/Dnmt1/Apoh/Rbpj/Slc7a5/Arrb2/Esr1/Cftr/Atf4/Il12a/Sod2/Stk4/Gria4	15	0.00471106
GO:0010662	regulation of striated muscle cell apoptotic process	23/3184	73/25730	0.315068	2.54608	4.97111	1.40305e-05	0.000120944	6.21787e-05	Bcl2/Pten/Atp2a2/Smad4/Map3k5/Nfe2l2/Trip10/Agt/Npm1/Ptpn1/Adrb2/Pax8/Camk2a/Camk2d/Trem1/Mapk8/Pou4f2/Igfbp3/Gata4/Sfrp2/Pdpk1/Hand2/Cflar	23	0.00722362
GO:0051151	negative regulation of smooth muscle cell differentiation	10/3184	18/25730	0.555556	4.48946	5.56532	1.40993e-05	0.000120944	6.21787e-05	Nfatc1/Pdcd4/Nfatc2/Dnmt1/Nfatc3/Ankrd17/Foxo4/Mecp2/Rbpms2/Prdm6	10	0.0031407
GO:0014897	striated muscle hypertrophy	34/3184	130/25730	0.261538	2.1135	4.78305	1.46186e-05	0.00012472	6.41201e-05	Jarid2/Ece1/Adra1b/Mtpn/Gsk3b/Ep300/Atp2a2/Smad4/Nfatc3/Slc9a1/Pak2/Kdm4a/Akap13/Dyrk1a/Trip10/Agt/Pin1/Rap1gds1/Foxp1/Igfbp5/Tnfrsf1a/Bmp4/Mymk/Rgs4/Camk2d/Prkca/Gata4/Map2k4/Pde9a/Ppara/Prkg1/Akap6/Hand2/Pak1	34	0.0106784
GO:0010666	positive regulation of cardiac muscle cell apoptotic process	13/3184	29/25730	0.448276	3.62253	5.31016	1.53051e-05	0.000129705	6.66827e-05	Pten/Atp2a2/Smad4/Map3k5/Agt/Ptpn1/Adrb2/Camk2a/Camk2d/Trem1/Mapk8/Pou4f2/Igfbp3	13	0.00408291
GO:0010656	negative regulation of muscle cell apoptotic process	23/3184	74/25730	0.310811	2.51167	4.89375	1.7991e-05	0.000148496	7.63433e-05	Bcl2/Igf1r/Lifr/Gsk3b/Dnmt1/Apoh/Rbpj/Nfe2l2/Slc7a5/Trip10/Npm1/Arrb2/Adrb2/Esr1/Pax8/Cftr/Adcyap1/Gata4/Sfrp2/Pdpk1/Hand2/Gria4/Cflar	23	0.00722362
GO:0048745	smooth muscle tissue development	14/3184	34/25730	0.411765	3.32748	5.10336	2.36034e-05	0.000182689	9.39222e-05	Tfap2b/Smo/Fosl2/Zfand5/Mylk/Prox1/Ptch1/Dlg1/Tiparp/Foxp1/Bmp4/Osr1/Srf/Itga8	14	0.00439698
GO:0032231	regulation of actin filament bundle assembly	31/3184	117/25730	0.264957	2.14113	4.64901	2.59677e-05	0.000198803	0.000102207	Kank2/Asap3/Tacr1/Fhod1/Ppm1f/Braf/Cdc42/Nrp1/Nf2/Tjp1/Bag4/Pak2/Ppp1r9a/Dlc1/Pxn/Flna/Arhgef18/Rac1/Sdc4/Clasp2/Wasf2/Ppm1e/Synpo2/Pfn1/Cgnl1/Prkn/Ptger4/Wnt4/Map3k1/Cd47/Pak1	31	0.00973618
GO:0048661	positive regulation of smooth muscle cell proliferation	32/3184	123/25730	0.260163	2.10238	4.60541	2.88373e-05	0.00021582	0.000110955	Ddr2/Igf1r/Map3k7/Nqo2/Mdm2/Gsk3b/Dnmt1/Egfr/Tgfbr2/Map3k5/Ppargc1a/Xbp1/Mef2d/Vegfa/Rbpj/Cyba/Zfp143/Egr1/Agt/Frs2/Myc/Foxp1/Fgfr2/Igfbp5/Src/Ern1/Itgb3/Bmp4/Camk2d/Prkca/Rbpms2/Pak1	32	0.0100503
GO:0010659	cardiac muscle cell apoptotic process	23/3184	76/25730	0.302632	2.44557	4.74278	2.90641e-05	0.00021675	0.000111433	Bcl2/Pten/Atp2a2/Smad4/Map3k5/Nfe2l2/Trip10/Agt/Npm1/Ptpn1/Adrb2/Pax8/Camk2a/Camk2d/Trem1/Mapk8/Pou4f2/Igfbp3/Gata4/Sfrp2/Pdpk1/Hand2/Cflar	23	0.00722362
GO:1904707	positive regulation of vascular associated smooth muscle cell proliferation	17/3184	48/25730	0.354167	2.86203	4.8524	3.39627e-05	0.00024889	0.000127957	Ddr2/Map3k7/Nqo2/Mdm2/Dnmt1/Map3k5/Ppargc1a/Xbp1/Mef2d/Agt/Frs2/Fgfr2/Igfbp5/Src/Ern1/Camk2d/Pak1	17	0.0053392
GO:0010663	positive regulation of striated muscle cell apoptotic process	13/3184	31/25730	0.419355	3.38882	5.00114	3.65845e-05	0.000264463	0.000135963	Pten/Atp2a2/Smad4/Map3k5/Agt/Ptpn1/Adrb2/Camk2a/Camk2d/Trem1/Mapk8/Pou4f2/Igfbp3	13	0.00408291
GO:0003300	cardiac muscle hypertrophy	32/3184	126/25730	0.253968	2.05233	4.44984	4.81594e-05	0.00033474	0.000172093	Jarid2/Ece1/Adra1b/Mtpn/Gsk3b/Ep300/Atp2a2/Smad4/Nfatc3/Slc9a1/Pak2/Kdm4a/Akap13/Dyrk1a/Trip10/Agt/Pin1/Rap1gds1/Foxp1/Tnfrsf1a/Bmp4/Rgs4/Camk2d/Prkca/Gata4/Map2k4/Pde9a/Ppara/Prkg1/Akap6/Hand2/Pak1	32	0.0100503
GO:0010658	striated muscle cell apoptotic process	23/3184	79/25730	0.291139	2.3527	4.5251	5.72592e-05	0.000384906	0.000197884	Bcl2/Pten/Atp2a2/Smad4/Map3k5/Nfe2l2/Trip10/Agt/Npm1/Ptpn1/Adrb2/Pax8/Camk2a/Camk2d/Trem1/Mapk8/Pou4f2/Igfbp3/Gata4/Sfrp2/Pdpk1/Hand2/Cflar	23	0.00722362
GO:0051148	negative regulation of muscle cell differentiation	22/3184	74/25730	0.297297	2.40247	4.54023	5.80874e-05	0.000388004	0.000199477	Igf2/Nfatc1/Pdcd4/Nfatc2/Dnmt1/Smad4/Nfatc3/Ankrd17/Xbp1/Foxo4/Frs2/Foxp1/Mecp2/Dkk1/Rgs4/Ehmt1/Bmpr2/Ppara/Rbpms2/Fzd7/Pak1/Prdm6	22	0.00690955
GO:0006942	regulation of striated muscle contraction	27/3184	100/25730	0.27	2.18188	4.45002	5.88707e-05	0.000391997	0.00020153	Dmd/Ank2/Slc8a1/Slc8a3/Adra1b/Ehd3/Agrn/Gja5/Calm1/Atp2a2/Fkbp1a/Gnas/Slc9a1/Jup/Kcnj2/Sri/Dlg1/Tmem38b/Gsto1/Prkd1/Adrb2/Scn4a/Adgrd1/Cacna1c/Smad7/Gata4/Akap6	27	0.0084799
GO:0030832	regulation of actin filament length	39/3184	167/25730	0.233533	1.88719	4.32246	5.9353e-05	0.000394794	0.000202968	Sema5a/Tmod2/Kank2/Gm14137/Prkcd/Mtpn/F2rl1/Capza2/Bag4/Rasa1/Ppp1r9a/Capzb/Actr3/Neb/Arhgap35/Sptbn1/Ssh2/Lats1/Icam1/Rac1/Wdr1/Specc1l/Arf6/Dlg1/Nckap1l/Hax1/Nckap1/Sptbn2/Actn2/Cdc42ep4/Pfn1/Add3/Pecam1/Nck2/Cyfip1/Map3k1/Brk1/Fmn1/Add2	39	0.0122487
GO:0010882	regulation of cardiac muscle contraction by calcium ion signaling	10/3184	21/25730	0.47619	3.84811	4.90667	7.98275e-05	0.000505017	0.000259635	Dmd/Ank2/Slc8a1/Calm1/Atp2a2/Fkbp1a/Slc9a1/Tmem38b/Gsto1/Cacna1c	10	0.0031407
GO:0014855	striated muscle cell proliferation	26/3184	97/25730	0.268041	2.16605	4.32381	9.13036e-05	0.000563009	0.000289449	Jarid2/Ncam1/Tgfb2/Mapk11/Pten/Paxbp1/Stat3/Tgfbr2/Dyrk1a/Rbpj/Apc/Cav2/Foxp1/Fgfr2/Tenm4/Megf10/Vgll4/Prkar1a/Hgf/Tgfbr3/Cited2/Gata4/Yap1/Cflar/Kras/Kcnk2	26	0.00816583
GO:0043502	regulation of muscle adaptation	30/3184	119/25730	0.252101	2.03723	4.26187	9.44658e-05	0.00057801	0.000297161	Jarid2/Dmd/Nfatc1/Ece1/Mtpn/Gsk3b/Ep300/Atp2a2/Smad4/Nfatc3/Slc9a1/Dag1/Foxo3/Trip10/Agt/Pin1/Foxp1/Igfbp5/Tnfrsf1a/Tead1/Mymk/Rgs4/Camk2d/Prkca/Pde9a/Ppara/Srl/Akap6/Hand2/Pak1	30	0.00942211
GO:0043500	muscle adaptation	35/3184	148/25730	0.236486	1.91105	4.17706	0.000105886	0.000642307	0.000330217	Jarid2/Dmd/Nfatc1/Ece1/Mtpn/Gsk3b/Ep300/Atp2a2/Smad4/Nfatc3/Slc9a1/Kdm4a/Cyba/Dag1/Foxo3/Trip10/Agt/Pin1/Foxp1/Igfbp5/Tnfrsf1a/Bmp4/Tead1/Mymk/Rgs4/Camk2d/Prkca/Gata4/Pde9a/Ppara/Srl/Akap6/Hand2/Pak1/Cflar	35	0.0109925
GO:0003298	physiological muscle hypertrophy	17/3184	52/25730	0.326923	2.64188	4.45374	0.000107936	0.000649153	0.000333737	Adra1b/Gsk3b/Ep300/Akap13/Dyrk1a/Trip10/Agt/Pin1/Foxp1/Rgs4/Camk2d/Gata4/Map2k4/Ppara/Prkg1/Akap6/Pak1	17	0.0053392
GO:0003301	physiological cardiac muscle hypertrophy	17/3184	52/25730	0.326923	2.64188	4.45374	0.000107936	0.000649153	0.000333737	Adra1b/Gsk3b/Ep300/Akap13/Dyrk1a/Trip10/Agt/Pin1/Foxp1/Rgs4/Camk2d/Gata4/Map2k4/Ppara/Prkg1/Akap6/Pak1	17	0.0053392
GO:0061049	cell growth involved in cardiac muscle cell development	17/3184	52/25730	0.326923	2.64188	4.45374	0.000107936	0.000649153	0.000333737	Adra1b/Gsk3b/Ep300/Akap13/Dyrk1a/Trip10/Agt/Pin1/Foxp1/Rgs4/Camk2d/Gata4/Map2k4/Ppara/Prkg1/Akap6/Pak1	17	0.0053392
GO:0035886	vascular associated smooth muscle cell differentiation	15/3184	43/25730	0.348837	2.81896	4.48606	0.000118759	0.000702253	0.000361036	Nfatc1/Pdcd4/Smarca2/Aplnr/Nfatc4/Vangl2/Nfatc2/Dnmt1/Nfatc3/Pbrm1/Vegfa/Adm/Cth/Srf/Sod2	15	0.00471106
GO:0030041	actin filament polymerization	38/3184	168/25730	0.22619	1.82785	4.04551	0.000149579	0.000851916	0.000437979	Cd2ap/Tmod2/Kank2/Fam107a/Gm14137/Prkcd/Mtpn/Capza2/Bag4/Rasa1/Ppp1r9a/Capzb/Actr3/Wasl/Sptbn1/Ssh2/Arpc4/Lats1/Icam1/Rac1/Arf6/Dlg1/Nckap1l/Hax1/Nckap1/Diaph2/Washc5/Sptbn2/Cdc42ep4/Pfn1/Add3/Pecam1/Nck2/Gas7/Cyfip1/Map3k1/Fmn1/Add2	38	0.0119347
GO:0055013	cardiac muscle cell development	29/3184	117/25730	0.247863	2.00299	4.08623	0.000168533	0.000948785	0.00048778	Slc8a1/Adra1b/Dicer1/Gsk3b/Ep300/Smad4/Prox1/Neb/Akap13/Hnrnpu/Vegfa/Dyrk1a/Plec/Trip10/Agt/Pin1/Foxp1/Alpk3/Actn2/Bmp4/Rgs4/Srf/Camk2d/Gata4/Map2k4/Ppara/Prkg1/Akap6/Pak1	29	0.00910804
GO:0034392	negative regulation of smooth muscle cell apoptotic process	9/3184	19/25730	0.473684	3.82786	4.63381	0.000193092	0.00106528	0.000547672	Gsk3b/Dnmt1/Apoh/Rbpj/Slc7a5/Arrb2/Esr1/Cftr/Gria4	9	0.00282663
GO:0048662	negative regulation of smooth muscle cell proliferation	21/3184	75/25730	0.28	2.26269	4.11532	0.000216807	0.00118201	0.000607684	Npr3/Pdcd4/Gna13/Pten/Ndrg2/Ppargc1a/Trib1/Cdkn1b/Sf1/Agt/Cdkn1a/Igfbp5/Esr1/Rgs5/Vipr2/Esr2/Igfbp3/Bmpr2/Il12a/Sod2/Prkg1	21	0.00659548
GO:0014904	myotube cell development	16/3184	50/25730	0.32	2.58593	4.21827	0.000226097	0.00121873	0.000626563	Bcl2/Dmd/Ski/Smo/Xk/Nfatc2/Nfatc3/Ppp3cb/Spg11/Cav2/Plec/Cntnap1/Dcaf8/Smyd3/Myorg/Pmp22	16	0.00502513
GO:0006939	smooth muscle contraction	29/3184	119/25730	0.243697	1.96933	3.98285	0.000230539	0.00124057	0.000637789	Oxtr/Slc8a1/Tacr1/Tacr2/Chrnb4/Mylk/Adora2b/Ormdl3/Agt/Dlg1/Rap1gds1/Dock4/Adrb2/Ptger3/Scn11a/Irag1/Cacna1c/Zdhhc21/Dock5/Setd3/Srf/Cacna1g/Ptger4/Spx/Kcnma1/Trpv1/Prkg1/Ada/Apbb2	29	0.00910804
GO:0014902	myotube differentiation	34/3184	148/25730	0.22973	1.85645	3.92672	0.000237961	0.00127294	0.000654432	Bcl2/Dmd/Ski/Smo/Six4/Xk/Nfatc2/Gsk3b/Myh9/Nfatc3/Ppp3cb/Ptgfrn/Xbp1/Spg11/Cxcl12/Ehd1/Rbm38/Cav2/Cd81/Plec/Cntnap1/Dcaf8/Myc/Ripor2/Smyd3/Myorg/Atp11a/Mymk/Dock5/Cyp26b1/B4galnt2/Pmp22/Adamts15/Cflar	34	0.0106784
GO:0055117	regulation of cardiac muscle contraction	22/3184	81/25730	0.271605	2.19485	4.04746	0.000250446	0.00133298	0.000685298	Dmd/Ank2/Slc8a1/Adra1b/Ehd3/Agrn/Gja5/Calm1/Atp2a2/Fkbp1a/Slc9a1/Jup/Kcnj2/Sri/Dlg1/Tmem38b/Gsto1/Adrb2/Cacna1c/Smad7/Gata4/Akap6	22	0.00690955
GO:0060038	cardiac muscle cell proliferation	20/3184	71/25730	0.28169	2.27635	4.04707	0.000277958	0.00145934	0.000750264	Jarid2/Ncam1/Tgfb2/Mapk11/Pten/Tgfbr2/Dyrk1a/Rbpj/Apc/Foxp1/Fgfr2/Tenm4/Vgll4/Prkar1a/Tgfbr3/Cited2/Gata4/Yap1/Kras/Kcnk2	20	0.00628141
GO:0010881	regulation of cardiac muscle contraction by regulation of the release of sequestered calcium ion	8/3184	16/25730	0.5	4.04052	4.57178	0.000278562	0.00145934	0.000750264	Dmd/Ank2/Slc8a1/Calm1/Fkbp1a/Tmem38b/Gsto1/Cacna1c	8	0.00251256
GO:0006941	striated muscle contraction	41/3184	193/25730	0.212435	1.7167	3.75571	0.000349064	0.00176734	0.000908611	Dmd/Abcc9/Ank2/Slc8a1/Nedd4l/Slc8a3/Adra1b/Ehd3/Chrnd/Agrn/Gja5/Calm1/Atp2a2/Fkbp1a/Gnas/Slc9a1/Jup/Smad5/Eef2/Flna/Kcnj2/Sri/Dlg1/Tmem38b/Gsto1/Kcnj5/Prkd1/Adrb2/Scn4a/Adgrd1/Nos1/3425401B19Rik/Cacna1c/Scn3b/Camk2d/Vegfb/Smad7/Gata4/Stac/Akap6/Map2k3	41	0.0128769
GO:0055021	regulation of cardiac muscle tissue growth	23/3184	89/25730	0.258427	2.08836	3.86511	0.000403147	0.00199658	0.00102647	Jarid2/Ncam1/Mapk11/Pten/Ep300/Tgfbr2/Dyrk1a/Rbpj/Apc/Trip10/Pin1/Foxp1/Fgfr2/Vgll4/Rgs4/Tgfbr3/Cited2/Gata4/Ppara/Yap1/Akap6/Pak1/Kcnk2	23	0.00722362
GO:0045986	negative regulation of smooth muscle contraction	9/3184	21/25730	0.428571	3.4633	4.24373	0.00048717	0.00229774	0.00118129	Adora2b/Dock4/Adrb2/Ptger3/Irag1/Dock5/Ptger4/Kcnma1/Prkg1	9	0.00282663
GO:0055022	negative regulation of cardiac muscle tissue growth	12/3184	34/25730	0.352941	2.85213	4.06107	0.000498013	0.00234018	0.00120311	Jarid2/Mapk11/Pten/Tgfbr2/Apc/Foxp1/Vgll4/Rgs4/Cited2/Ppara/Pak1/Kcnk2	12	0.00376884
GO:0014743	regulation of muscle hypertrophy	23/3184	91/25730	0.252747	2.04246	3.74362	0.000566985	0.00259879	0.00133606	Jarid2/Ece1/Mtpn/Gsk3b/Ep300/Smad4/Nfatc3/Slc9a1/Trip10/Agt/Pin1/Foxp1/Igfbp5/Tnfrsf1a/Mymk/Rgs4/Camk2d/Prkca/Pde9a/Ppara/Akap6/Hand2/Pak1	23	0.00722362
GO:0006940	regulation of smooth muscle contraction	19/3184	70/25730	0.271429	2.19342	3.75732	0.000650002	0.00292432	0.00150342	Oxtr/Tacr1/Tacr2/Chrnb4/Adora2b/Ormdl3/Dock4/Adrb2/Ptger3/Irag1/Zdhhc21/Dock5/Setd3/Srf/Ptger4/Spx/Kcnma1/Prkg1/Ada	19	0.00596734
GO:0060048	cardiac muscle contraction	32/3184	144/25730	0.222222	1.79578	3.59864	0.000660931	0.00296506	0.00152437	Dmd/Abcc9/Ank2/Slc8a1/Nedd4l/Adra1b/Ehd3/Agrn/Gja5/Calm1/Atp2a2/Fkbp1a/Slc9a1/Jup/Smad5/Flna/Kcnj2/Sri/Dlg1/Tmem38b/Gsto1/Kcnj5/Adrb2/3425401B19Rik/Cacna1c/Scn3b/Camk2d/Vegfb/Smad7/Gata4/Akap6/Map2k3	32	0.0100503
GO:1905063	regulation of vascular associated smooth muscle cell differentiation	7/3184	14/25730	0.5	4.04052	4.27634	0.000684299	0.00303978	0.00156278	Nfatc1/Pdcd4/Nfatc2/Dnmt1/Nfatc3/Cth/Sod2	7	0.00219849
GO:0060043	regulation of cardiac muscle cell proliferation	16/3184	55/25730	0.290909	2.35085	3.76873	0.000747223	0.00326448	0.0016783	Jarid2/Ncam1/Mapk11/Pten/Tgfbr2/Dyrk1a/Rbpj/Apc/Foxp1/Fgfr2/Vgll4/Tgfbr3/Cited2/Gata4/Yap1/Kcnk2	16	0.00502513
GO:0060044	negative regulation of cardiac muscle cell proliferation	8/3184	18/25730	0.444444	3.59157	4.13328	0.000753179	0.00328363	0.00168815	Jarid2/Mapk11/Pten/Tgfbr2/Apc/Vgll4/Cited2/Kcnk2	8	0.00251256
GO:1905288	vascular associated smooth muscle cell apoptotic process	7/3184	15/25730	0.466667	3.77115	4.03437	0.00114635	0.00465816	0.00239481	Pdcd4/Dnmt1/Slc7a5/Cftr/Atf4/Sod2/Stk4	7	0.00219849
GO:1905459	regulation of vascular associated smooth muscle cell apoptotic process	7/3184	15/25730	0.466667	3.77115	4.03437	0.00114635	0.00465816	0.00239481	Pdcd4/Dnmt1/Slc7a5/Cftr/Atf4/Sod2/Stk4	7	0.00219849
GO:0030833	regulation of actin filament polymerization	31/3184	144/25730	0.215278	1.73967	3.34487	0.00137679	0.00545224	0.00280306	Tmod2/Kank2/Gm14137/Prkcd/Mtpn/Capza2/Bag4/Rasa1/Ppp1r9a/Capzb/Actr3/Sptbn1/Ssh2/Lats1/Icam1/Rac1/Arf6/Dlg1/Nckap1l/Hax1/Nckap1/Sptbn2/Cdc42ep4/Pfn1/Add3/Pecam1/Nck2/Cyfip1/Map3k1/Fmn1/Add2	31	0.00973618
GO:0014742	positive regulation of muscle hypertrophy	14/3184	48/25730	0.291667	2.35697	3.53622	0.00152607	0.00592	0.00304354	Ece1/Mtpn/Ep300/Nfatc3/Slc9a1/Trip10/Agt/Pin1/Mymk/Camk2d/Prkca/Pde9a/Akap6/Hand2	14	0.00439698
GO:0014850	response to muscle activity	13/3184	43/25730	0.302326	2.4431	3.55908	0.00155022	0.00597376	0.00307118	Fn1/Slc38a2/Ppargc1a/Tns2/Dag1/Itga5/Slc7a5/Agt/Adsl/Fndc5/Metrnl/Prkn/Srl	13	0.00408291
GO:0032233	positive regulation of actin filament bundle assembly	18/3184	70/25730	0.257143	2.07798	3.39386	0.00175177	0.0066098	0.00339817	Tacr1/Fhod1/Ppm1f/Braf/Cdc42/Nrp1/Nf2/Bag4/Pxn/Flna/Rac1/Sdc4/Ppm1e/Synpo2/Pfn1/Wnt4/Cd47/Pak1	18	0.00565327
GO:0010611	regulation of cardiac muscle hypertrophy	21/3184	88/25730	0.238636	1.92843	3.27851	0.0020985	0.00770262	0.00396	Jarid2/Ece1/Mtpn/Gsk3b/Ep300/Smad4/Nfatc3/Slc9a1/Trip10/Agt/Pin1/Foxp1/Tnfrsf1a/Rgs4/Camk2d/Prkca/Pde9a/Ppara/Akap6/Hand2/Pak1	21	0.00659548
GO:0014819	regulation of skeletal muscle contraction	8/3184	21/25730	0.380952	3.07849	3.58078	0.00248803	0.00890548	0.0045784	Dmd/Slc8a3/Gnas/Kcnj2/Gsto1/Prkd1/Scn4a/Adgrd1	8	0.00251256
GO:0086003	cardiac muscle cell contraction	19/3184	78/25730	0.24359	1.96846	3.21907	0.00260544	0.00923708	0.00474888	Abcc9/Ank2/Nedd4l/Gja5/Atp2a2/Slc9a1/Jup/Flna/Kcnj2/Sri/Dlg1/Kcnj5/Adrb2/3425401B19Rik/Cacna1c/Scn3b/Camk2d/Gata4/Akap6	19	0.00596734
GO:0044557	relaxation of smooth muscle	6/3184	13/25730	0.461538	3.72971	3.69948	0.00282081	0.00982477	0.00505102	Npr3/Slc8a1/Adora2b/Irag1/Kcnma1/Prkg1	6	0.00188442
GO:0032232	negative regulation of actin filament bundle assembly	12/3184	41/25730	0.292683	2.36518	3.28754	0.00314082	0.0106469	0.00547366	Kank2/Tjp1/Pak2/Ppp1r9a/Dlc1/Arhgef18/Clasp2/Wasf2/Pfn1/Cgnl1/Prkn/Map3k1	12	0.00376884
GO:0051149	positive regulation of muscle cell differentiation	20/3184	86/25730	0.232558	1.87931	3.06945	0.00363999	0.012125	0.0062336	Bcl2/Nid1/Mdm2/Gsk3b/Ep300/Prox1/Pias1/Trip10/Notch2/Pin1/Arrb2/Cth/Prkd1/Hopx/Bmp4/Atp11a/Setd3/Cyp26b1/Sod2/Akap6	20	0.00628141
GO:0010613	positive regulation of cardiac muscle hypertrophy	13/3184	47/25730	0.276596	2.23518	3.18507	0.00371447	0.0123342	0.00634116	Ece1/Mtpn/Ep300/Nfatc3/Slc9a1/Trip10/Agt/Pin1/Camk2d/Prkca/Pde9a/Akap6/Hand2	13	0.00408291
GO:0035914	skeletal muscle cell differentiation	22/3184	98/25730	0.22449	1.81411	3.03436	0.00375475	0.0124484	0.00639986	Six4/Btg2/Med20/Atf3/Cops2/Rb1/Ddx17/Eef2/Mef2d/Ddx5/Egr1/Lemd3/Pax5/Myc/Sox11/Megf10/Cyp26b1/B4galnt2/Hivep3/Cited2/Gata4/Kras	22	0.00690955
GO:0048741	skeletal muscle fiber development	12/3184	42/25730	0.285714	2.30887	3.1902	0.00391003	0.0128556	0.00660923	Bcl2/Ski/Smo/Xk/Nfatc3/Ppp3cb/Spg11/Cav2/Plec/Cntnap1/Myorg/Pmp22	12	0.00376884
GO:0090075	relaxation of muscle	11/3184	37/25730	0.297297	2.40247	3.20811	0.00403534	0.0130979	0.00673375	Npr3/Slc8a1/Adora2b/Atp2a2/Kcnj2/Sri/Irag1/Camk2d/Kcnma1/Prkg1/Akap6	11	0.00345477
GO:0045932	negative regulation of muscle contraction	10/3184	32/25730	0.3125	2.52532	3.24452	0.00404819	0.0130979	0.00673375	Adora2b/Sri/Dock4/Adrb2/Ptger3/Irag1/Dock5/Ptger4/Kcnma1/Prkg1	10	0.0031407
GO:2000725	regulation of cardiac muscle cell differentiation	7/3184	18/25730	0.388889	3.14262	3.41725	0.00404982	0.0130979	0.00673375	Gsk3b/Smad4/Arrb2/Frs2/Bmp4/Dkk1/Fzd7	7	0.00219849
GO:1903115	regulation of actin filament-based movement	14/3184	53/25730	0.264151	2.13461	3.10725	0.00419865	0.0134966	0.00693873	Zeb2/Ank2/Gja5/Atp2a2/Jup/Kcnj2/Sri/Dlg1/Adrb2/Ptger3/Nos1/Cacna1c/Gata4/Akap6	14	0.00439698
GO:0014827	intestine smooth muscle contraction	5/3184	10/25730	0.5	4.04052	3.61389	0.00425144	0.0135177	0.0069496	Tacr2/Ptger3/Scn11a/Ptger4/Kcnma1	5	0.00157035
GO:0030048	actin filament-based movement	28/3184	138/25730	0.202899	1.63963	2.83126	0.00549038	0.0166285	0.0085489	Zeb2/Abcc9/Ank2/Nedd4l/Gja5/Myo7a/Atp2a2/Myh9/Slc9a1/Jup/Wasl/Flna/Kcnj2/Sri/Wasf2/Myo9b/Dlg1/Kcnj5/Myo5a/Adrb2/Ptger3/Nos1/3425401B19Rik/Cacna1c/Scn3b/Camk2d/Gata4/Akap6	28	0.00879397
GO:0014912	negative regulation of smooth muscle cell migration	11/3184	39/25730	0.282051	2.27926	3.00445	0.00626793	0.0186275	0.00957659	Gna13/Myh9/Ppargc1a/Trib1/Rbpj/Nfe2l2/Ptpn1/Igfbp5/Sema6d/Igfbp3/Prkg1	11	0.00345477
GO:1904706	negative regulation of vascular associated smooth muscle cell proliferation	10/3184	34/25730	0.294118	2.37677	3.01879	0.00653171	0.0191702	0.00985562	Pdcd4/Gna13/Pten/Ndrg2/Cdkn1b/Agt/Cdkn1a/Rgs5/Sod2/Prkg1	10	0.0031407
GO:0014831	gastro-intestinal system smooth muscle contraction	6/3184	15/25730	0.4	3.23241	3.25005	0.00660774	0.0191702	0.00985562	Tacr2/Ptger3/Scn11a/Ptger4/Spx/Kcnma1	6	0.00188442
GO:0086014	atrial cardiac muscle cell action potential	6/3184	15/25730	0.4	3.23241	3.25005	0.00660774	0.0191702	0.00985562	Ank2/Gja5/Flna/Kcnj5/Cacna1c/Scn3b	6	0.00188442
GO:0086026	atrial cardiac muscle cell to AV node cell signaling	6/3184	15/25730	0.4	3.23241	3.25005	0.00660774	0.0191702	0.00985562	Ank2/Gja5/Flna/Kcnj5/Cacna1c/Scn3b	6	0.00188442
GO:0086066	atrial cardiac muscle cell to AV node cell communication	6/3184	15/25730	0.4	3.23241	3.25005	0.00660774	0.0191702	0.00985562	Ank2/Gja5/Flna/Kcnj5/Cacna1c/Scn3b	6	0.00188442
GO:0051153	regulation of striated muscle cell differentiation	23/3184	109/25730	0.211009	1.70517	2.77251	0.00688672	0.0199065	0.0102341	Bcl2/Gsk3b/Ep300/Smad4/Prox1/Xbp1/Rbm38/Trip10/Pin1/Arrb2/Frs2/Foxp1/Prkd1/Hopx/Bmp4/Dkk1/Atp11a/Rgs4/Cyp26b1/Ppara/Fzd7/Akap6/Pak1	23	0.00722362
GO:0030042	actin filament depolymerization	15/3184	62/25730	0.241935	1.95509	2.82948	0.00750248	0.0213457	0.0109741	Sema5a/Tmod2/Mtpn/F2rl1/Capza2/Mical3/Capzb/Sptbn1/Wdr1/Specc1l/Sptbn2/Actn2/Add3/Add2/Mical2	15	0.00471106
GO:0030838	positive regulation of actin filament polymerization	14/3184	57/25730	0.245614	1.98481	2.79716	0.00837369	0.0232938	0.0119756	Gm14137/Bag4/Actr3/Icam1/Rac1/Arf6/Dlg1/Nckap1l/Nckap1/Cdc42ep4/Pfn1/Nck2/Map3k1/Fmn1	14	0.00439698
GO:0090174	organelle membrane fusion	29/3184	149/25730	0.194631	1.57282	2.6352	0.00866217	0.0238323	0.0122524	Snap25/Snap23/Bloc1s6/AU040320/Tgfbrap1/Snap29/Spg11/C9orf72/Eea1/Cav2/Kif5b/Atl3/Atp13a2/Rab2a/Chmp1a/Plekhm1/Rph3a/Znrf2/Tbc1d4/Rab7/Rims2/Cplx2/Vti1a/Arl8b/Doc2b/Cacna1b/Chmp1b2/Slamf1/Cplx3	29	0.00910804
GO:0086001	cardiac muscle cell action potential	15/3184	63/25730	0.238095	1.92405	2.75958	0.00874616	0.024032	0.0123551	Dmd/Ank2/Nedd4l/Gja5/Calm1/Atp2a2/Jup/Flna/Kcnj2/Dlg1/Kcnj5/Cacna1c/Scn3b/Camk2d/Slmap	15	0.00471106
GO:0045445	myoblast differentiation	26/3184	131/25730	0.198473	1.60387	2.60393	0.00969349	0.0263269	0.013535	Zfhx3/Epas1/Smarca2/Hif1an/Plcb1/Mbnl3/Dicer1/Rb1/Map3k5/Ddx17/Mbnl1/Pbrm1/Plg/Rbpj/Ddx5/Plec/Arid1a/Actb/Megf10/Boc/Ripor2/Bmp4/Nmrk2/Srf/Igfbp3/Ranbp3l	26	0.00816583
GO:0006906	vesicle fusion	28/3184	144/25730	0.194444	1.57131	2.58355	0.00989247	0.0268099	0.0137833	Snap25/Snap23/Bloc1s6/AU040320/Tgfbrap1/Snap29/Spg11/C9orf72/Eea1/Cav2/Kif5b/Atp13a2/Rab2a/Chmp1a/Plekhm1/Rph3a/Znrf2/Tbc1d4/Rab7/Rims2/Cplx2/Vti1a/Arl8b/Doc2b/Cacna1b/Chmp1b2/Slamf1/Cplx3	28	0.00879397
GO:0014832	urinary bladder smooth muscle contraction	5/3184	12/25730	0.416667	3.3671	3.08213	0.0107978	0.0284724	0.0146379	Tacr1/Ptger3/Cacna1c/Kcnma1/Trpv1	5	0.00157035
GO:0010667	negative regulation of cardiac muscle cell apoptotic process	11/3184	42/25730	0.261905	2.11646	2.72123	0.0113054	0.0296502	0.0152435	Bcl2/Nfe2l2/Trip10/Npm1/Adrb2/Pax8/Gata4/Sfrp2/Pdpk1/Hand2/Cflar	11	0.00345477
GO:0086004	regulation of cardiac muscle cell contraction	11/3184	43/25730	0.255814	2.06724	2.6321	0.0135335	0.034343	0.0176561	Ank2/Gja5/Atp2a2/Jup/Kcnj2/Sri/Dlg1/Adrb2/Cacna1c/Gata4/Akap6	11	0.00345477
GO:0070471	uterine smooth muscle contraction	5/3184	13/25730	0.384615	3.10809	2.85702	0.0157835	0.0389761	0.020038	Oxtr/Tacr1/Tacr2/Agt/Setd3	5	0.00157035
GO:0010664	negative regulation of striated muscle cell apoptotic process	11/3184	44/25730	0.25	2.02026	2.54537	0.0160782	0.0396112	0.0203645	Bcl2/Nfe2l2/Trip10/Npm1/Adrb2/Pax8/Gata4/Sfrp2/Pdpk1/Hand2/Cflar	11	0.00345477
GO:0098901	regulation of cardiac muscle cell action potential	8/3184	28/25730	0.285714	2.30887	2.60408	0.0172546	0.0420358	0.021611	Ank2/Gja5/Calm1/Atp2a2/Jup/Dlg1/Cacna1c/Camk2d	8	0.00251256
GO:0045214	sarcomere organization	13/3184	56/25730	0.232143	1.87595	2.46599	0.0173511	0.0421898	0.0216902	Mylk4/Six4/Ep300/Prox1/Neb/Akap13/Plec/Wdr1/Krt8/Prkd1/Actn2/Prkar1a/Srf	13	0.00408291
GO:0048284	organelle fusion	35/3184	198/25730	0.176768	1.42846	2.27441	0.0185887	0.0445834	0.0229208	Snap25/Snap23/Bloc1s6/AU040320/Tgfbrap1/Snap29/Spg11/C9orf72/Huwe1/Dnm1l/Eea1/Cav2/Kif5b/Mcl1/Atl3/Atp13a2/Rab2a/Chmp1a/Plekhm1/Bax/Rph3a/Znrf2/Tbc1d4/Rab7/Pcdhga3/Rims2/Cplx2/Vti1a/Prkn/Arl8b/Doc2b/Cacna1b/Chmp1b2/Slamf1/Cplx3	35	0.0109925
GO:0030834	regulation of actin filament depolymerization	13/3184	57/25730	0.22807	1.84304	2.39448	0.0200036	0.0475094	0.0244251	Sema5a/Tmod2/Mtpn/F2rl1/Capza2/Capzb/Sptbn1/Wdr1/Specc1l/Sptbn2/Actn2/Add3/Add2	13	0.00408291
GO:0061909	autophagosome-lysosome fusion	6/3184	19/25730	0.315789	2.5519	2.54299	0.0232017	0.0530384	0.0272676	C9orf72/Atp13a2/Rab2a/Plekhm1/Znrf2/Arl8b	6	0.00188442
GO:0031338	regulation of vesicle fusion	11/3184	47/25730	0.234043	1.8913	2.29835	0.0258597	0.0582325	0.0299379	Snap25/Kif5b/Rph3a/Znrf2/Tbc1d4/Rims2/Cplx2/Doc2b/Cacna1b/Slamf1/Cplx3	11	0.00345477
GO:0045663	positive regulation of myoblast differentiation	12/3184	53/25730	0.226415	1.82967	2.27213	0.0262052	0.0584834	0.0300669	Zfhx3/Smarca2/Hif1an/Plcb1/Map3k5/Pbrm1/Arid1a/Actb/Boc/Ripor2/Igfbp3/Ranbp3l	12	0.00376884
GO:1905461	positive regulation of vascular associated smooth muscle cell apoptotic process	4/3184	10/25730	0.4	3.23241	2.6534	0.0265246	0.0584834	0.0300669	Pdcd4/Atf4/Sod2/Stk4	4	0.00125628
GO:0061050	regulation of cell growth involved in cardiac muscle cell development	9/3184	36/25730	0.25	2.02026	2.30202	0.0281116	0.0617	0.0317206	Ep300/Dyrk1a/Trip10/Pin1/Foxp1/Rgs4/Ppara/Akap6/Pak1	9	0.00282663
GO:0051155	positive regulation of striated muscle cell differentiation	13/3184	60/25730	0.216667	1.75089	2.18828	0.0297833	0.0642913	0.0330529	Bcl2/Gsk3b/Ep300/Prox1/Trip10/Pin1/Arrb2/Prkd1/Hopx/Bmp4/Atp11a/Cyp26b1/Akap6	13	0.00408291
GO:0014848	urinary tract smooth muscle contraction	5/3184	15/25730	0.333333	2.69368	2.46573	0.0298383	0.0642913	0.0330529	Tacr1/Ptger3/Cacna1c/Kcnma1/Trpv1	5	0.00157035
GO:0097084	vascular associated smooth muscle cell development	5/3184	15/25730	0.333333	2.69368	2.46573	0.0298383	0.0642913	0.0330529	Nfatc4/Nfatc3/Pbrm1/Vegfa/Adm	5	0.00157035
GO:1904753	negative regulation of vascular associated smooth muscle cell migration	5/3184	15/25730	0.333333	2.69368	2.46573	0.0298383	0.0642913	0.0330529	Gna13/Myh9/Nfe2l2/Ptpn1/Prkg1	5	0.00157035
GO:0003009	skeletal muscle contraction	12/3184	54/25730	0.222222	1.79578	2.19984	0.0300202	0.0645297	0.0331754	Dmd/Slc8a3/Chrnd/Gnas/Eef2/Kcnj2/Gsto1/Prkd1/Adrb2/Scn4a/Adgrd1/Stac	12	0.00376884
GO:0000768	syncytium formation by plasma membrane fusion	15/3184	73/25730	0.205479	1.66049	2.12366	0.0320599	0.0685653	0.0352501	Nfatc2/Gsk3b/Myh9/Ptgfrn/Cxcl12/Adam9/Ehd1/Cd81/Cd44/Sbno2/Ripor2/Mymk/Dock5/Adamts15/Cflar	15	0.00471106
GO:0140253	cell-cell fusion	15/3184	73/25730	0.205479	1.66049	2.12366	0.0320599	0.0685653	0.0352501	Nfatc2/Gsk3b/Myh9/Ptgfrn/Cxcl12/Adam9/Ehd1/Cd81/Cd44/Sbno2/Ripor2/Mymk/Dock5/Adamts15/Cflar	15	0.00471106
GO:0007520	myoblast fusion	12/3184	55/25730	0.218182	1.76313	2.12907	0.0342193	0.072523	0.0372849	Nfatc2/Gsk3b/Myh9/Ptgfrn/Cxcl12/Ehd1/Cd81/Ripor2/Mymk/Dock5/Adamts15/Cflar	12	0.00376884
GO:0014733	regulation of skeletal muscle adaptation	5/3184	16/25730	0.3125	2.52532	2.29351	0.0390923	0.0792979	0.0407679	Nfatc1/Atp2a2/Igfbp5/Tead1/Mymk	5	0.00157035
GO:0034393	positive regulation of smooth muscle cell apoptotic process	5/3184	16/25730	0.3125	2.52532	2.29351	0.0390923	0.0792979	0.0407679	Pdcd4/Atf4/Il12a/Sod2/Stk4	5	0.00157035
GO:0086002	cardiac muscle cell action potential involved in contraction	10/3184	44/25730	0.227273	1.8366	2.08717	0.0394362	0.0796895	0.0409692	Ank2/Nedd4l/Gja5/Jup/Flna/Kcnj2/Dlg1/Kcnj5/Cacna1c/Scn3b	10	0.0031407
GO:0046716	muscle cell cellular homeostasis	7/3184	27/25730	0.259259	2.09508	2.13944	0.0418501	0.0840315	0.0432015	Dmd/Plg/Apc/Enpp1/Srf/Prkca/Fxn	7	0.00219849
GO:0031629	synaptic vesicle fusion to presynaptic active zone membrane	9/3184	39/25730	0.230769	1.86485	2.03118	0.0451973	0.0899548	0.0462467	Snap25/Snap23/Snap29/Rph3a/Rims2/Cplx2/Doc2b/Cacna1b/Cplx3	9	0.00282663
GO:0061025	membrane fusion	34/3184	205/25730	0.165854	1.34027	1.83814	0.045797	0.0909769	0.0467722	Snap25/Snap23/Vps33b/Bloc1s6/Ubxn2b/AU040320/Tgfbrap1/Snap29/Spg11/C9orf72/Huwe1/Eea1/Cav2/Kif5b/Atl3/Atp13a2/Rab2a/Chmp1a/Plekhm1/Rph3a/Znrf2/Tbc1d4/Rab7/Rims2/Cplx2/Mymk/Vti1a/Arl8b/Doc2b/Cacna1b/Chmp1b2/Slamf1/Cplx3/Ubxn2a	34	0.0106784
GO:0060297	regulation of sarcomere organization	4/3184	12/25730	0.333333	2.69368	2.20529	0.0511189	0.0982544	0.0505136	Ep300/Prox1/Akap13/Prkd1	4	0.00125628
GO:0070472	regulation of uterine smooth muscle contraction	4/3184	12/25730	0.333333	2.69368	2.20529	0.0511189	0.0982544	0.0505136	Oxtr/Tacr1/Tacr2/Setd3	4	0.00125628
GO:0099500	vesicle fusion to plasma membrane	9/3184	40/25730	0.225	1.81823	1.9462	0.0521582	0.0995276	0.0511682	Snap25/Snap23/Snap29/Rph3a/Rims2/Cplx2/Doc2b/Cacna1b/Cplx3	9	0.00282663
GO:0014821	phasic smooth muscle contraction	7/3184	29/25730	0.241379	1.95059	1.92478	0.0591932	0.110915	0.0570226	Tacr2/Agt/Dlg1/Ptger3/Scn11a/Ptger4/Kcnma1	7	0.00219849
GO:0043403	skeletal muscle tissue regeneration	11/3184	54/25730	0.203704	1.64614	1.78616	0.0639995	0.118071	0.0607017	Dmd/Dicer1/Ptgfrn/Ifrd1/Cd81/Dag1/Hopx/Mymk/B4galnt2/Fzd7/Cflar	11	0.00345477
GO:1901861	regulation of muscle tissue development	11/3184	54/25730	0.203704	1.64614	1.78616	0.0639995	0.118071	0.0607017	Bcl2/Igf2/Nras/Erbb3/Sirt2/Igfbp5/Megf10/Adrb2/Boc/Bmp4/Prkaa1	11	0.00345477
GO:0030836	positive regulation of actin filament depolymerization	4/3184	13/25730	0.307692	2.48647	2.01456	0.0668236	0.121688	0.0625613	Sema5a/F2rl1/Wdr1/Actn2	4	0.00125628
GO:0035994	response to muscle stretch	6/3184	24/25730	0.25	2.02026	1.87915	0.0674452	0.122468	0.062962	Ddr2/Dmd/Slc8a1/Slc9a1/Raf1/Chuk	6	0.00188442
GO:0014741	negative regulation of muscle hypertrophy	9/3184	42/25730	0.214286	1.73165	1.78331	0.0680872	0.123316	0.0633979	Jarid2/Gsk3b/Smad4/Foxp1/Igfbp5/Tnfrsf1a/Rgs4/Ppara/Pak1	9	0.00282663
GO:0051450	myoblast proliferation	8/3184	36/25730	0.222222	1.79578	1.79554	0.0692554	0.124555	0.064035	Neu1/Paxbp1/Zfp609/Megf10/Meis2/Hgf/Atoh8/Kras	8	0.00251256
GO:0014829	vascular associated smooth muscle contraction	7/3184	30/25730	0.233333	1.88557	1.82382	0.0692981	0.124555	0.064035	Slc8a1/Agt/Rap1gds1/Dock4/Zdhhc21/Dock5/Cacna1g	7	0.00219849
GO:0055023	positive regulation of cardiac muscle tissue growth	10/3184	49/25730	0.204082	1.64919	1.70933	0.0744072	0.133164	0.068461	Ncam1/Ep300/Rbpj/Trip10/Pin1/Fgfr2/Tgfbr3/Gata4/Yap1/Akap6	10	0.0031407
GO:0043501	skeletal muscle adaptation	6/3184	25/25730	0.24	1.93945	1.76602	0.0798422	0.140122	0.0720381	Nfatc1/Atp2a2/Igfbp5/Tead1/Mymk/Cflar	6	0.00188442
GO:1904393	regulation of skeletal muscle acetylcholine-gated channel clustering	4/3184	14/25730	0.285714	2.30887	1.84086	0.0847151	0.146364	0.0752472	Agrn/Crk/Rac1/Sorbs1	4	0.00125628
GO:0030837	negative regulation of actin filament polymerization	12/3184	64/25730	0.1875	1.51519	1.55076	0.0916347	0.15653	0.0804738	Tmod2/Kank2/Prkcd/Mtpn/Capza2/Capzb/Sptbn1/Ssh2/Sptbn2/Add3/Pecam1/Add2	12	0.00376884
GO:0086005	ventricular cardiac muscle cell action potential	7/3184	32/25730	0.21875	1.76773	1.63303	0.0923973	0.157152	0.0807936	Ank2/Nedd4l/Gja5/Jup/Dlg1/Cacna1c/Scn3b	7	0.00219849
GO:0014888	striated muscle adaptation	11/3184	58/25730	0.189655	1.53261	1.52601	0.0969721	0.16374	0.0841805	Nfatc1/Atp2a2/Smad4/Nfatc3/Kdm4a/Igfbp5/Bmp4/Tead1/Mymk/Gata4/Cflar	11	0.00345477
GO:0051154	negative regulation of striated muscle cell differentiation	9/3184	45/25730	0.2	1.61621	1.55473	0.097123	0.16374	0.0841805	Smad4/Xbp1/Frs2/Foxp1/Dkk1/Rgs4/Ppara/Fzd7/Pak1	9	0.00282663
GO:0016202	regulation of striated muscle tissue development	10/3184	52/25730	0.192308	1.55404	1.5029	0.102508	0.172223	0.0885417	Bcl2/Igf2/Nras/Erbb3/Sirt2/Megf10/Adrb2/Boc/Bmp4/Prkaa1	10	0.0031407
GO:0031340	positive regulation of vesicle fusion	7/3184	33/25730	0.212121	1.71416	1.54267	0.105372	0.175455	0.0902031	Snap25/Kif5b/Rph3a/Znrf2/Rims2/Doc2b/Cacna1b	7	0.00219849
GO:0014856	skeletal muscle cell proliferation	6/3184	27/25730	0.222222	1.79578	1.55471	0.108158	0.178804	0.0919248	Paxbp1/Stat3/Cav2/Megf10/Hgf/Cflar	6	0.00188442
GO:0010614	negative regulation of cardiac muscle hypertrophy	8/3184	40/25730	0.2	1.61621	1.46567	0.113841	0.186566	0.0959153	Jarid2/Gsk3b/Smad4/Foxp1/Tnfrsf1a/Rgs4/Ppara/Pak1	8	0.00251256
GO:0060371	regulation of atrial cardiac muscle cell membrane depolarization	3/3184	10/25730	0.3	2.42431	1.6929	0.11671	0.187963	0.0966339	Gja5/Scn3b/Cacna1g	3	0.000942211
GO:0099622	cardiac muscle cell membrane repolarization	7/3184	34/25730	0.205882	1.66374	1.45535	0.11927	0.191552	0.0984787	Ank2/Gja5/Flna/Kcnj2/Wdr1/Dlg1/Kcnj5	7	0.00219849
GO:0014874	response to stimulus involved in regulation of muscle adaptation	4/3184	16/25730	0.25	2.02026	1.53408	0.12653	0.19921	0.102416	Dmd/Dag1/Agt/Srl	4	0.00125628
GO:0055119	relaxation of cardiac muscle	4/3184	16/25730	0.25	2.02026	1.53408	0.12653	0.19921	0.102416	Atp2a2/Kcnj2/Camk2d/Akap6	4	0.00125628
GO:0061052	negative regulation of cell growth involved in cardiac muscle cell development	4/3184	16/25730	0.25	2.02026	1.53408	0.12653	0.19921	0.102416	Foxp1/Rgs4/Ppara/Pak1	4	0.00125628
GO:0045661	regulation of myoblast differentiation	15/3184	89/25730	0.168539	1.36197	1.28548	0.131895	0.206085	0.10595	Zfhx3/Smarca2/Hif1an/Plcb1/Mbnl3/Map3k5/Pbrm1/Arid1a/Actb/Boc/Ripor2/Bmp4/Nmrk2/Igfbp3/Ranbp3l	15	0.00471106
GO:0030835	negative regulation of actin filament depolymerization	9/3184	48/25730	0.1875	1.51519	1.34258	0.132278	0.206581	0.106206	Tmod2/Mtpn/Capza2/Capzb/Sptbn1/Specc1l/Sptbn2/Add3/Add2	9	0.00282663
GO:0051693	actin filament capping	8/3184	42/25730	0.190476	1.53924	1.31434	0.140794	0.218291	0.112226	Tmod2/Mtpn/Capza2/Capzb/Sptbn1/Sptbn2/Add3/Add2	8	0.00251256
GO:0031630	regulation of synaptic vesicle fusion to presynaptic active zone membrane	6/3184	29/25730	0.206897	1.67194	1.36055	0.140913	0.218291	0.112226	Rph3a/Rims2/Cplx2/Doc2b/Cacna1b/Cplx3	6	0.00188442
GO:0014908	myotube differentiation involved in skeletal muscle regeneration	3/3184	11/25730	0.272727	2.20392	1.50082	0.146346	0.222738	0.114512	Ptgfrn/Cd81/Mymk	3	0.000942211
GO:1904395	positive regulation of skeletal muscle acetylcholine-gated channel clustering	3/3184	11/25730	0.272727	2.20392	1.50082	0.146346	0.222738	0.114512	Agrn/Crk/Rac1	3	0.000942211
GO:0048634	regulation of muscle organ development	10/3184	56/25730	0.178571	1.44304	1.24725	0.148246	0.224816	0.11558	Bcl2/Igf2/Nras/Erbb3/Sirt2/Megf10/Adrb2/Boc/Bmp4/Prkaa1	10	0.0031407
GO:0055010	ventricular cardiac muscle tissue morphogenesis	10/3184	56/25730	0.178571	1.44304	1.24725	0.148246	0.224816	0.11558	Tgfb2/Fkbp1a/Smad4/Prox1/Chd7/Rbpj/Ube4b/Fgfr2/Tgfbr3/Smad7	10	0.0031407
GO:0045987	positive regulation of smooth muscle contraction	7/3184	36/25730	0.194444	1.57131	1.28906	0.149702	0.225213	0.115784	Oxtr/Tacr1/Tacr2/Ptger3/Srf/Spx/Ada	7	0.00219849
GO:0014857	regulation of skeletal muscle cell proliferation	4/3184	17/25730	0.235294	1.90142	1.39713	0.150106	0.225213	0.115784	Paxbp1/Stat3/Cav2/Cflar	4	0.00125628
GO:0060947	cardiac vascular smooth muscle cell differentiation	4/3184	17/25730	0.235294	1.90142	1.39713	0.150106	0.225213	0.115784	Vangl2/Pbrm1/Vegfa/Srf	4	0.00125628
GO:0086012	membrane depolarization during cardiac muscle cell action potential	4/3184	17/25730	0.235294	1.90142	1.39713	0.150106	0.225213	0.115784	Gja5/Cacna1c/Scn3b/Slmap	4	0.00125628
GO:1901739	regulation of myoblast fusion	5/3184	24/25730	0.208333	1.68355	1.25899	0.16769	0.248826	0.127924	Nfatc2/Cxcl12/Ehd1/Ripor2/Cflar	5	0.00157035
GO:2000291	regulation of myoblast proliferation	5/3184	24/25730	0.208333	1.68355	1.25899	0.16769	0.248826	0.127924	Neu1/Paxbp1/Zfp609/Megf10/Meis2	5	0.00157035
GO:0051152	positive regulation of smooth muscle cell differentiation	4/3184	18/25730	0.222222	1.79578	1.26919	0.175194	0.256836	0.132042	Pias1/Notch2/Cth/Sod2	4	0.00125628
GO:0061051	positive regulation of cell growth involved in cardiac muscle cell development	4/3184	18/25730	0.222222	1.79578	1.26919	0.175194	0.256836	0.132042	Ep300/Trip10/Pin1/Akap6	4	0.00125628
GO:1901741	positive regulation of myoblast fusion	4/3184	18/25730	0.222222	1.79578	1.26919	0.175194	0.256836	0.132042	Nfatc2/Cxcl12/Ehd1/Ripor2	4	0.00125628
GO:0048641	regulation of skeletal muscle tissue development	6/3184	31/25730	0.193548	1.56407	1.18092	0.177645	0.257389	0.132326	Bcl2/Igf2/Nras/Megf10/Adrb2/Prkaa1	6	0.00188442
GO:0060045	positive regulation of cardiac muscle cell proliferation	6/3184	31/25730	0.193548	1.56407	1.18092	0.177645	0.257389	0.132326	Ncam1/Rbpj/Fgfr2/Tgfbr3/Gata4/Yap1	6	0.00188442
GO:0003056	regulation of vascular associated smooth muscle contraction	3/3184	12/25730	0.25	2.02026	1.32845	0.178089	0.257389	0.132326	Dock4/Zdhhc21/Dock5	3	0.000942211
GO:0090385	phagosome-lysosome fusion	3/3184	12/25730	0.25	2.02026	1.32845	0.178089	0.257389	0.132326	Spg11/Rab7/Arl8b	3	0.000942211
GO:0098911	regulation of ventricular cardiac muscle cell action potential	3/3184	12/25730	0.25	2.02026	1.32845	0.178089	0.257389	0.132326	Jup/Dlg1/Cacna1c	3	0.000942211
GO:0051451	myoblast migration	4/3184	19/25730	0.210526	1.70127	1.14912	0.201577	0.284397	0.146211	Smo/Six4/Megf10/Net1	4	0.00125628
GO:0086013	membrane repolarization during cardiac muscle cell action potential	4/3184	19/25730	0.210526	1.70127	1.14912	0.201577	0.284397	0.146211	Flna/Kcnj2/Dlg1/Kcnj5	4	0.00125628
GO:1901077	regulation of relaxation of muscle	4/3184	19/25730	0.210526	1.70127	1.14912	0.201577	0.284397	0.146211	Npr3/Sri/Camk2d/Akap6	4	0.00125628
GO:1901862	negative regulation of muscle tissue development	4/3184	19/25730	0.210526	1.70127	1.14912	0.201577	0.284397	0.146211	Nras/Sirt2/Igfbp5/Bmp4	4	0.00125628
GO:0014842	regulation of skeletal muscle satellite cell proliferation	3/3184	13/25730	0.230769	1.86485	1.17211	0.211469	0.294292	0.151299	Paxbp1/Stat3/Cflar	3	0.000942211
GO:0014889	muscle atrophy	3/3184	13/25730	0.230769	1.86485	1.17211	0.211469	0.294292	0.151299	Ep300/Foxo3/Cflar	3	0.000942211
GO:0048630	skeletal muscle tissue growth	3/3184	13/25730	0.230769	1.86485	1.17211	0.211469	0.294292	0.151299	Igf2/Chrnd/Adrb2	3	0.000942211
GO:0045844	positive regulation of striated muscle tissue development	5/3184	26/25730	0.192308	1.55404	1.06217	0.212563	0.29478	0.15155	Bcl2/Igf2/Erbb3/Adrb2/Prkaa1	5	0.00157035
GO:0048636	positive regulation of muscle organ development	5/3184	26/25730	0.192308	1.55404	1.06217	0.212563	0.29478	0.15155	Bcl2/Igf2/Erbb3/Adrb2/Prkaa1	5	0.00157035
GO:0060143	positive regulation of syncytium formation by plasma membrane fusion	5/3184	26/25730	0.192308	1.55404	1.06217	0.212563	0.29478	0.15155	Nfatc2/Cxcl12/Adam9/Ehd1/Ripor2	5	0.00157035
GO:1901863	positive regulation of muscle tissue development	5/3184	26/25730	0.192308	1.55404	1.06217	0.212563	0.29478	0.15155	Bcl2/Igf2/Erbb3/Adrb2/Prkaa1	5	0.00157035
GO:0003299	muscle hypertrophy in response to stress	6/3184	33/25730	0.181818	1.46928	1.0137	0.217749	0.301247	0.154874	Atp2a2/Smad4/Nfatc3/Kdm4a/Bmp4/Gata4	6	0.00188442
GO:0014898	cardiac muscle hypertrophy in response to stress	6/3184	33/25730	0.181818	1.46928	1.0137	0.217749	0.301247	0.154874	Atp2a2/Smad4/Nfatc3/Kdm4a/Bmp4/Gata4	6	0.00188442
GO:0014841	skeletal muscle satellite cell proliferation	4/3184	20/25730	0.2	1.61621	1.03598	0.229031	0.313705	0.161279	Paxbp1/Stat3/Megf10/Cflar	4	0.00125628
GO:0071340	skeletal muscle acetylcholine-gated channel clustering	4/3184	20/25730	0.2	1.61621	1.03598	0.229031	0.313705	0.161279	Agrn/Crk/Rac1/Sorbs1	4	0.00125628
GO:0003229	ventricular cardiac muscle tissue development	11/3184	69/25730	0.15942	1.28828	0.901085	0.229454	0.314082	0.161473	Tgfb2/Fkbp1a/Smad4/Prox1/Chd7/Rbpj/Ube4b/Fgfr2/Tgfbr3/Smad7/Gata4	11	0.00345477
GO:0051016	barbed-end actin filament capping	5/3184	27/25730	0.185185	1.49649	0.969976	0.236292	0.322327	0.165712	Mtpn/Capza2/Capzb/Add3/Add2	5	0.00157035
GO:0014887	cardiac muscle adaptation	6/3184	34/25730	0.176471	1.42606	0.934211	0.238852	0.324734	0.166949	Atp2a2/Smad4/Nfatc3/Kdm4a/Bmp4/Gata4	6	0.00188442
GO:0060142	regulation of syncytium formation by plasma membrane fusion	6/3184	34/25730	0.176471	1.42606	0.934211	0.238852	0.324734	0.166949	Nfatc2/Cxcl12/Adam9/Ehd1/Ripor2/Cflar	6	0.00188442
GO:0014820	tonic smooth muscle contraction	3/3184	14/25730	0.214286	1.73165	1.02903	0.246038	0.331273	0.170311	Mylk/Agt/Cacna1g	3	0.000942211
GO:0048644	muscle organ morphogenesis	14/3184	95/25730	0.147368	1.19089	0.700468	0.283806	0.371935	0.191216	Tgfb2/Vangl2/Mylk/Serp1/Fkbp1a/Smad4/Prox1/Chd7/Rbpj/Ube4b/Fgfr2/Tgfbr3/Smad7/Gata4	14	0.00439698
GO:0031632	positive regulation of synaptic vesicle fusion to presynaptic active zone membrane	4/3184	22/25730	0.181818	1.46928	0.827505	0.286272	0.372395	0.191452	Rph3a/Rims2/Doc2b/Cacna1b	4	0.00125628
GO:0048643	positive regulation of skeletal muscle tissue development	4/3184	22/25730	0.181818	1.46928	0.827505	0.286272	0.372395	0.191452	Bcl2/Igf2/Adrb2/Prkaa1	4	0.00125628
GO:0099502	calcium-dependent activation of synaptic vesicle fusion	4/3184	22/25730	0.181818	1.46928	0.827505	0.286272	0.372395	0.191452	Rph3a/Rims2/Doc2b/Cacna1b	4	0.00125628
GO:0045933	positive regulation of muscle contraction	9/3184	58/25730	0.155172	1.25395	0.727613	0.286455	0.37248	0.191496	Oxtr/Tacr1/Tacr2/Gsto1/Ptger3/Cacna1c/Srf/Spx/Ada	9	0.00282663
