# Supplementary material for: Small Extracellular Vesicle Release Following Electrical Pulse Stimulation of C2C12 Myotubes: Effects on microRNA Cargo and Myoblast Migration and Differentiation
Source: Int J Mol Sci. 2026 May 12;27(10):4320. doi: 10.3390/ijms27104320 (PMC13206931; doi:10.3390/ijms27104320)
Supplement: Supplementary file 1 [file ijms-27-04320-s001.zip › ijms-4231158-supplementary/Supplementary file 4 - GO analysis excel files/Muscle_Pathways_High_vs_Control_UP.xlsx]

## Sheet: Sheet1
ID	Description	GeneRatio	BgRatio	RichFactor	FoldEnrichment	zScore	pvalue	p.adjust	qvalue	geneID	Count	GeneRatioNumeric
GO:0014706	striated muscle tissue development	68/1716	494/25730	0.137652	2.06398	6.38297	1.05847e-08	8.99552e-07	5.71895e-07	Ctnnb1/Fgfr1/Gpcpd1/Abcc9/Tcf7l2/Pten/Ryr2/Dkk1/Cflar/Fkbp1a/Id2/Akap1/Calr/Dll4/Mbnl1/Flnb/Chd7/Pdlim5/Ifrd1/Kat8/Akap13/Abcg2/Itgb1/Cxadr/Dmd/Camk2d/Frs2/Lrp6/Gsk3b/Erbb3/Creb1/Hmgcr/Plec/Adrb2/Jarid2/Tgfbr2/Tomm70a/Ddx17/Mapk1/Lemd3/Tenm4/Igf1/Cdk1/Tsc1/Cdc42/Egln1/Dner/Prkg1/Gja1/Eya1/Srf/Sgcz/Mef2c/Fktn/Angpt1/Egr1/Nras/Ski/Myc/Mbd2/Bdnf/Fzd7/Sox11/Foxc1/Isl1/Mef2d/Heyl/Cfl2	68	0.039627
GO:0032970	regulation of actin filament-based process	58/1716	421/25730	0.137767	2.06571	5.89357	1.22354e-07	6.1685e-06	3.92165e-06	Trim27/Kcnj2/Braf/Efna5/Ccdc88a/Fgf13/Nf2/Ryr2/Dlc1/Cdc42ep3/Asap3/Stc1/Dstn/Twf1/Atp2a2/Sptbn2/Sdc4/Clasp2/Iqgap2/Hcls1/Lrp1/Sptbn1/Akap13/Kank3/Id1/Rdx/Fchsd2/Sorbs3/Arhgap35/Arpc3/Adrb2/Cfl1/Myh9/Flna/Taok1/Sh3bp1/Rictor/Sema5a/Coro2b/Pak2/Arf1/Tsc1/Nck1/Mlst8/Cdc42/Sptan1/Gja1/Rock2/Mef2c/Nedd9/F2rl1/Carmil1/Arhgap17/Rapgef3/Arfip1/Stmn1/Ctnna3/Cfl2	58	0.0337995
GO:0007015	actin filament organization	63/1716	478/25730	0.131799	1.97622	5.75906	1.81011e-07	8.68415e-06	5.52099e-06	Shroom3/Trim27/Braf/Ttc17/Ccdc88a/Myo5a/Nf2/Dlc1/Fam171a1/Cdc42ep3/Asap3/Dstn/Twf1/Sptbn2/Sdc4/Clasp2/Iqgap2/Pls3/Hcls1/Sptbn1/Hsp90b1/Kank3/Diaph1/Id1/Rdx/Fchsd2/Sorbs3/Arhgap35/Arpc3/Plec/Cfl1/Gas7/Myh9/Iqgap1/Actr2/Arpc4/Flna/Cap1/Sh3bp1/Rictor/Sema5a/Coro2b/Pak2/Arf1/Tsc1/Nck1/Mlst8/Cdc42/Sptan1/Gja1/Rock2/Srf/Coro1c/Wasl/F2rl1/Rhoj/Carmil1/Arhgap17/Rapgef3/Arfip1/Shroom4/Stmn1/Cfl2	63	0.0367133
GO:0110053	regulation of actin filament organization	43/1716	283/25730	0.151943	2.27827	5.78008	3.60847e-07	1.48047e-05	9.41214e-06	Trim27/Braf/Ccdc88a/Nf2/Dlc1/Cdc42ep3/Asap3/Dstn/Twf1/Sptbn2/Sdc4/Clasp2/Hcls1/Sptbn1/Kank3/Id1/Rdx/Fchsd2/Sorbs3/Arhgap35/Arpc3/Cfl1/Myh9/Flna/Sh3bp1/Rictor/Sema5a/Coro2b/Pak2/Arf1/Tsc1/Nck1/Mlst8/Cdc42/Sptan1/Gja1/Rock2/F2rl1/Carmil1/Rapgef3/Arfip1/Stmn1/Cfl2	43	0.0250583
GO:0033002	muscle cell proliferation	43/1716	293/25730	0.146758	2.20051	5.52465	9.41765e-07	2.89094e-05	1.83793e-05	Ctnnb1/Fgfr1/Map3k7/Tcf7l2/Mnat1/Pten/Ppargc1a/Ddr2/Cflar/Id2/Ndrg2/Esr1/Naa35/Cxadr/Enpp1/Camk2d/Frs2/Ptk2/Gsk3b/Hmgcr/Jarid2/Tgfbr2/Ereg/Mapk1/Nampt/Traf6/Tenm4/Igf1/Cdk1/Poldip2/Prkg1/Gja1/Igf1r/Mef2c/Angpt1/Egr1/Phb1/Myc/Egfr/Foxc1/Gnai3/Mef2d/Apoe	43	0.0250583
GO:0048738	cardiac muscle tissue development	43/1716	293/25730	0.146758	2.20051	5.52465	9.41765e-07	2.89094e-05	1.83793e-05	Ctnnb1/Fgfr1/Pten/Ryr2/Dkk1/Fkbp1a/Id2/Akap1/Calr/Dll4/Chd7/Pdlim5/Akap13/Abcg2/Itgb1/Cxadr/Camk2d/Frs2/Lrp6/Gsk3b/Erbb3/Creb1/Plec/Jarid2/Tgfbr2/Tomm70a/Mapk1/Tenm4/Igf1/Cdk1/Tsc1/Cdc42/Egln1/Prkg1/Gja1/Srf/Sgcz/Mef2c/Angpt1/Mbd2/Fzd7/Foxc1/Isl1	43	0.0250583
GO:0042692	muscle cell differentiation	62/1716	491/25730	0.126273	1.89336	5.34279	9.99909e-07	2.98917e-05	1.90038e-05	Ctnnb1/Syne1/Akirin2/Prok2/Avpr1a/Fgf10/Dkk1/Mylk4/Cflar/Cdh2/Id2/Akap1/Ptbp1/Atp2a2/Calr/Pld3/Dcaf8/Trim32/Pdlim5/Ifrd1/Akap13/Cth/Abcg2/Itgb1/Cxadr/Dmd/Camk2d/Eif5a/Frs2/Gsk3b/Dock5/Sdc1/Ezh2/Plec/Myh9/Tomm70a/Ehd1/Notch2/Dock2/Ereg/Igf1/Epc1/Cdk1/Rora/Tsc1/Adgrb1/Dner/Prkg1/Ptgfrn/Srf/Mef2c/Prdm16/Fktn/Ski/Myc/Bdnf/Tshz3/Fzd7/Zeb1/Thra/Isl1/Cfl2	62	0.0361305
GO:0048659	smooth muscle cell proliferation	34/1716	210/25730	0.161905	2.42763	5.55293	1.3692e-06	3.87875e-05	2.46593e-05	Ctnnb1/Map3k7/Tcf7l2/Mnat1/Pten/Ppargc1a/Ddr2/Id2/Ndrg2/Esr1/Naa35/Enpp1/Camk2d/Frs2/Ptk2/Gsk3b/Hmgcr/Tgfbr2/Ereg/Nampt/Traf6/Igf1/Poldip2/Prkg1/Gja1/Igf1r/Mef2c/Egr1/Phb1/Myc/Egfr/Gnai3/Mef2d/Apoe	34	0.0198135
GO:0048661	positive regulation of smooth muscle cell proliferation	24/1716	123/25730	0.195122	2.92569	5.72266	1.74042e-06	4.77131e-05	3.03338e-05	Map3k7/Mnat1/Ppargc1a/Ddr2/Id2/Camk2d/Frs2/Ptk2/Gsk3b/Hmgcr/Tgfbr2/Ereg/Nampt/Traf6/Igf1/Poldip2/Gja1/Igf1r/Egr1/Phb1/Myc/Egfr/Gnai3/Mef2d	24	0.013986
GO:0003012	muscle system process	59/1716	473/25730	0.124736	1.87031	5.10683	2.68643e-06	6.49658e-05	4.13023e-05	Map2k3/Kcnj2/Abcc9/Rem1/Prok2/Fgf13/Oxtr/Ryr2/Tead1/Atp2b1/Stc1/Cflar/Utrn/Atp1b1/Fkbp1a/Gsto1/Twf1/Akap1/Atp2a2/Ndufs4/Camta2/Pdlim5/Akap13/Dag1/Dmd/Gnas/Camk2d/Ptk2/Gsk3b/Dock5/Ezh2/Lck/Adrb2/Jarid2/Smad5/Tomm70a/Flna/Calm1/Kcne1/Igf1/Pak2/Myh4/Apbb2/Cert1/Synm/Srsf1/Prkg1/Tmem38b/Rock2/Srf/Mef2c/Oga/Lmcd1/Tshz3/Tiam1/Drd1/Agrn/Psen2/Ctnna3	59	0.0343823
GO:0048660	regulation of smooth muscle cell proliferation	32/1716	202/25730	0.158416	2.37531	5.24574	4.44417e-06	9.792e-05	6.22531e-05	Ctnnb1/Map3k7/Tcf7l2/Mnat1/Pten/Ppargc1a/Ddr2/Id2/Ndrg2/Esr1/Camk2d/Frs2/Ptk2/Gsk3b/Hmgcr/Tgfbr2/Ereg/Nampt/Traf6/Igf1/Poldip2/Prkg1/Gja1/Igf1r/Mef2c/Egr1/Phb1/Myc/Egfr/Gnai3/Mef2d/Apoe	32	0.018648
GO:0090257	regulation of muscle system process	39/1716	283/25730	0.137809	2.06633	4.82177	1.3477e-05	0.000235116	0.000149476	Kcnj2/Rem1/Prok2/Fgf13/Oxtr/Ryr2/Tead1/Atp2b1/Stc1/Utrn/Atp1b1/Fkbp1a/Gsto1/Twf1/Akap1/Atp2a2/Ndufs4/Dag1/Dmd/Gnas/Camk2d/Ptk2/Gsk3b/Dock5/Lck/Adrb2/Jarid2/Tomm70a/Calm1/Igf1/Prkg1/Tmem38b/Rock2/Srf/Mef2c/Oga/Lmcd1/Agrn/Ctnna3	39	0.0227273
GO:0007517	muscle organ development	48/1716	385/25730	0.124675	1.8694	4.59455	2.24287e-05	0.000363564	0.000231138	Adarb1/Ctnnb1/Gpcpd1/Abcc9/Tcf7l2/Ryr2/Cflar/Fkbp1a/Arid5b/Dll4/Mbnl1/Flnb/Chd7/Kat8/Itgb1/Dag1/Dmd/Lrp6/Erbb3/Creb1/Hmgcr/Plec/Adrb2/Ddx17/Lemd3/Col3a1/Adgrb1/Egln1/Dner/Gja1/Zfp609/Mef2c/Fktn/Angpt1/Egr1/Nras/Ski/Myc/Chd2/Bdnf/Sox11/Kmt5b/Foxc1/Isl1/Fzd1/Mef2d/Heyl/Cfl2	48	0.027972
GO:0010882	regulation of cardiac muscle contraction by calcium ion signaling	8/1716	21/25730	0.380952	5.71207	5.77452	3.57037e-05	0.000523157	0.000332599	Ryr2/Atp1b1/Fkbp1a/Gsto1/Atp2a2/Dmd/Calm1/Tmem38b	8	0.004662
GO:0051146	striated muscle cell differentiation	45/1716	366/25730	0.122951	1.84355	4.34488	5.58616e-05	0.00075016	0.000476918	Avpr1a/Dkk1/Mylk4/Cflar/Cdh2/Akap1/Calr/Pld3/Dcaf8/Trim32/Pdlim5/Akap13/Abcg2/Itgb1/Cxadr/Dmd/Camk2d/Frs2/Gsk3b/Dock5/Sdc1/Ezh2/Plec/Myh9/Tomm70a/Ehd1/Dock2/Igf1/Epc1/Cdk1/Tsc1/Adgrb1/Dner/Prkg1/Ptgfrn/Srf/Mef2c/Fktn/Ski/Myc/Bdnf/Fzd7/Thra/Isl1/Cfl2	45	0.0262238
GO:0032231	regulation of actin filament bundle assembly	20/1716	117/25730	0.17094	2.56311	4.5299	8.96947e-05	0.00109343	0.000695153	Braf/Ccdc88a/Nf2/Dlc1/Asap3/Sdc4/Clasp2/Kank3/Id1/Sorbs3/Cfl1/Flna/Coro2b/Pak2/Tsc1/Cdc42/Rock2/Carmil1/Rapgef3/Stmn1	20	0.011655
GO:0030836	positive regulation of actin filament depolymerization	6/1716	13/25730	0.461538	6.92039	5.70755	9.94889e-05	0.00117666	0.000748066	Dstn/Cfl1/Sema5a/F2rl1/Carmil1/Cfl2	6	0.0034965
GO:0014910	regulation of smooth muscle cell migration	19/1716	111/25730	0.171171	2.56657	4.42148	0.000130709	0.00145888	0.000927493	Map3k7/Myo5a/Ppargc1a/Ddr2/Fga/Lrp1/Camk2d/Ptk2/Dock5/Myh9/Iqgap1/Plxna1/Igf1/Prkg1/Mef2c/Egr1/Myc/Postn/Rapgef3	19	0.0110723
GO:0045445	myoblast differentiation	21/1716	131/25730	0.160305	2.40365	4.30546	0.00015598	0.00168408	0.00107066	Smarcc1/Ranbp3l/Tcf7l2/Epas1/Lrrc8a/Mbnl1/Actb/Plg/Itgb1/Sra1/Xkr8/Sdc1/Plec/Ddx17/Igf1/Flot2/Cxcl14/Srf/Mef2c/Isl1/Prl2c2	21	0.0122378
GO:0014909	smooth muscle cell migration	20/1716	123/25730	0.162602	2.43808	4.27359	0.00018185	0.00188143	0.00119613	Map3k7/Myo5a/Ppargc1a/Ddr2/Fga/Lrp1/Enpp1/Camk2d/Ptk2/Dock5/Myh9/Iqgap1/Plxna1/Igf1/Prkg1/Mef2c/Egr1/Myc/Postn/Rapgef3	20	0.011655
GO:0051017	actin filament bundle assembly	26/1716	182/25730	0.142857	2.14202	4.13305	0.000194676	0.00199138	0.00126603	Braf/Ccdc88a/Nf2/Dlc1/Fam171a1/Asap3/Sdc4/Clasp2/Pls3/Hsp90b1/Kank3/Id1/Sorbs3/Cfl1/Gas7/Myh9/Flna/Coro2b/Pak2/Tsc1/Cdc42/Rock2/Srf/Carmil1/Rapgef3/Stmn1	26	0.0151515
GO:0055017	cardiac muscle tissue growth	20/1716	124/25730	0.16129	2.41841	4.23235	0.000203443	0.00205831	0.00130858	Ctnnb1/Fgfr1/Pten/Akap1/Pdlim5/Akap13/Cxadr/Camk2d/Gsk3b/Jarid2/Tgfbr2/Tomm70a/Mapk1/Tenm4/Igf1/Cdk1/Prkg1/Gja1/Mef2c/Foxc1	20	0.011655
GO:0060048	cardiac muscle contraction	22/1716	144/25730	0.152778	2.29078	4.15211	0.000224563	0.00221179	0.00140616	Map2k3/Kcnj2/Abcc9/Fgf13/Ryr2/Stc1/Atp1b1/Fkbp1a/Gsto1/Atp2a2/Dmd/Camk2d/Adrb2/Smad5/Flna/Calm1/Kcne1/Srsf1/Tmem38b/Agrn/Psen2/Ctnna3	22	0.0128205
GO:0003300	cardiac muscle hypertrophy	20/1716	126/25730	0.15873	2.38003	4.15104	0.000253476	0.00243033	0.0015451	Ryr2/Twf1/Akap1/Atp2a2/Camta2/Pdlim5/Akap13/Camk2d/Ptk2/Gsk3b/Ezh2/Jarid2/Tomm70a/Igf1/Pak2/Prkg1/Rock2/Mef2c/Lmcd1/Tiam1	20	0.011655
GO:0061572	actin filament bundle organization	26/1716	185/25730	0.140541	2.10729	4.04047	0.000253529	0.00243033	0.0015451	Braf/Ccdc88a/Nf2/Dlc1/Fam171a1/Asap3/Sdc4/Clasp2/Pls3/Hsp90b1/Kank3/Id1/Sorbs3/Cfl1/Gas7/Myh9/Flna/Coro2b/Pak2/Tsc1/Cdc42/Rock2/Srf/Carmil1/Rapgef3/Stmn1	26	0.0151515
GO:0014911	positive regulation of smooth muscle cell migration	14/1716	73/25730	0.191781	2.87559	4.28978	0.000291413	0.00267643	0.00170155	Map3k7/Myo5a/Ddr2/Fga/Lrp1/Camk2d/Ptk2/Dock5/Iqgap1/Igf1/Egr1/Myc/Postn/Rapgef3	14	0.00815851
GO:0030834	regulation of actin filament depolymerization	12/1716	57/25730	0.210526	3.15667	4.35733	0.000316788	0.00286409	0.00182086	Dstn/Twf1/Sptbn2/Sptbn1/Rdx/Cfl1/Sh3bp1/Sema5a/Sptan1/F2rl1/Carmil1/Cfl2	12	0.00699301
GO:0098901	regulation of cardiac muscle cell action potential	8/1716	28/25730	0.285714	4.28405	4.64775	0.000358257	0.00315392	0.00200512	Fgf13/Ryr2/Atp2a2/Tmem161b/Cxadr/Camk2d/Calm1/Ctnna3	8	0.004662
GO:0030038	contractile actin filament bundle assembly	19/1716	120/25730	0.158333	2.37408	4.03306	0.000369512	0.00320909	0.0020402	Braf/Ccdc88a/Nf2/Dlc1/Fam171a1/Asap3/Sdc4/Clasp2/Kank3/Sorbs3/Coro2b/Pak2/Tsc1/Cdc42/Rock2/Srf/Carmil1/Rapgef3/Stmn1	19	0.0110723
GO:0014897	striated muscle hypertrophy	20/1716	130/25730	0.153846	2.3068	3.99298	0.000386689	0.00333877	0.00212264	Ryr2/Twf1/Akap1/Atp2a2/Camta2/Pdlim5/Akap13/Camk2d/Ptk2/Gsk3b/Ezh2/Jarid2/Tomm70a/Igf1/Pak2/Prkg1/Rock2/Mef2c/Lmcd1/Tiam1	20	0.011655
GO:0010881	regulation of cardiac muscle contraction by regulation of the release of sequestered calcium ion	6/1716	16/25730	0.375	5.62281	4.94447	0.000390076	0.00335827	0.00213504	Ryr2/Fkbp1a/Gsto1/Dmd/Calm1/Tmem38b	6	0.0034965
GO:1990874	vascular associated smooth muscle cell proliferation	15/1716	85/25730	0.176471	2.64603	4.06335	0.000461034	0.00377261	0.00239846	Map3k7/Pten/Ppargc1a/Ddr2/Ndrg2/Enpp1/Camk2d/Frs2/Igf1/Poldip2/Prkg1/Gja1/Mef2c/Gnai3/Mef2d	15	0.00874126
GO:0014896	muscle hypertrophy	20/1716	132/25730	0.151515	2.27184	3.91612	0.000473658	0.00384419	0.00244396	Ryr2/Twf1/Akap1/Atp2a2/Camta2/Pdlim5/Akap13/Camk2d/Ptk2/Gsk3b/Ezh2/Jarid2/Tomm70a/Igf1/Pak2/Prkg1/Rock2/Mef2c/Lmcd1/Tiam1	20	0.011655
GO:0030042	actin filament depolymerization	12/1716	62/25730	0.193548	2.9021	4.0084	0.000710421	0.00522409	0.00332124	Dstn/Twf1/Sptbn2/Sptbn1/Rdx/Cfl1/Sh3bp1/Sema5a/Sptan1/F2rl1/Carmil1/Cfl2	12	0.00699301
GO:1904738	vascular associated smooth muscle cell migration	10/1716	46/25730	0.217391	3.2596	4.10032	0.000754787	0.00546922	0.00347708	Map3k7/Myo5a/Ddr2/Lrp1/Enpp1/Dock5/Myh9/Iqgap1/Prkg1/Mef2c	10	0.00582751
GO:0086001	cardiac muscle cell action potential	12/1716	63/25730	0.190476	2.85603	3.94281	0.000825094	0.00587139	0.00373277	Kcnj2/Fgf13/Ryr2/Atp2a2/Tmem161b/Cxadr/Dmd/Camk2d/Flna/Calm1/Kcne1/Ctnna3	12	0.00699301
GO:0014902	myotube differentiation	21/1716	148/25730	0.141892	2.12755	3.67737	0.000840158	0.00595721	0.00378732	Avpr1a/Cflar/Pld3/Dcaf8/Itgb1/Dmd/Gsk3b/Dock5/Plec/Myh9/Ehd1/Dock2/Igf1/Adgrb1/Dner/Ptgfrn/Fktn/Ski/Myc/Bdnf/Thra	21	0.0122378
GO:0055117	regulation of cardiac muscle contraction	14/1716	81/25730	0.17284	2.59159	3.83509	0.000872541	0.00609243	0.00387329	Kcnj2/Fgf13/Ryr2/Stc1/Atp1b1/Fkbp1a/Gsto1/Atp2a2/Dmd/Adrb2/Calm1/Tmem38b/Agrn/Ctnna3	14	0.00815851
GO:1904705	regulation of vascular associated smooth muscle cell proliferation	14/1716	81/25730	0.17284	2.59159	3.83509	0.000872541	0.00609243	0.00387329	Map3k7/Pten/Ppargc1a/Ddr2/Ndrg2/Camk2d/Frs2/Igf1/Poldip2/Prkg1/Gja1/Mef2c/Gnai3/Mef2d	14	0.00815851
GO:0006942	regulation of striated muscle contraction	16/1716	100/25730	0.16	2.39907	3.74716	0.00092632	0.00640032	0.00406903	Kcnj2/Rem1/Fgf13/Ryr2/Stc1/Atp1b1/Fkbp1a/Gsto1/Atp2a2/Dmd/Gnas/Adrb2/Calm1/Tmem38b/Agrn/Ctnna3	16	0.00932401
GO:0051147	regulation of muscle cell differentiation	23/1716	170/25730	0.135294	2.02862	3.59698	0.000954623	0.00652829	0.00415039	Akirin2/Dkk1/Id2/Akap1/Ptbp1/Trim32/Cth/Eif5a/Frs2/Gsk3b/Ezh2/Tomm70a/Notch2/Ereg/Igf1/Epc1/Mef2c/Prdm16/Bdnf/Tshz3/Fzd7/Zeb1/Thra	23	0.0134033
GO:1904752	regulation of vascular associated smooth muscle cell migration	9/1716	40/25730	0.225	3.37369	4.01615	0.00105797	0.00711172	0.00452131	Map3k7/Myo5a/Ddr2/Lrp1/Dock5/Myh9/Iqgap1/Prkg1/Mef2c	9	0.00524476
GO:1904707	positive regulation of vascular associated smooth muscle cell proliferation	10/1716	48/25730	0.208333	3.12379	3.9369	0.00107243	0.00715764	0.0045505	Map3k7/Ppargc1a/Ddr2/Camk2d/Frs2/Igf1/Poldip2/Gja1/Gnai3/Mef2d	10	0.00582751
GO:0006941	striated muscle contraction	25/1716	193/25730	0.129534	1.94225	3.51235	0.001113	0.00734132	0.00466728	Map2k3/Kcnj2/Abcc9/Rem1/Fgf13/Ryr2/Stc1/Atp1b1/Fkbp1a/Gsto1/Atp2a2/Dmd/Gnas/Camk2d/Adrb2/Smad5/Flna/Calm1/Kcne1/Synm/Srsf1/Tmem38b/Agrn/Psen2/Ctnna3	25	0.0145688
GO:0006936	muscle contraction	38/1716	338/25730	0.112426	1.68574	3.39238	0.00115397	0.00755225	0.00480138	Map2k3/Kcnj2/Abcc9/Rem1/Prok2/Fgf13/Oxtr/Ryr2/Atp2b1/Stc1/Atp1b1/Fkbp1a/Gsto1/Atp2a2/Dmd/Gnas/Camk2d/Dock5/Lck/Adrb2/Smad5/Flna/Calm1/Kcne1/Myh4/Apbb2/Cert1/Synm/Srsf1/Prkg1/Tmem38b/Rock2/Srf/Tshz3/Drd1/Agrn/Psen2/Ctnna3	38	0.0221445
GO:0045844	positive regulation of striated muscle tissue development	7/1716	26/25730	0.269231	4.03689	4.14146	0.00123617	0.0079848	0.00507638	Ctnnb1/Erbb3/Creb1/Hmgcr/Adrb2/Gja1/Mef2c	7	0.00407925
GO:0048636	positive regulation of muscle organ development	7/1716	26/25730	0.269231	4.03689	4.14146	0.00123617	0.0079848	0.00507638	Ctnnb1/Erbb3/Creb1/Hmgcr/Adrb2/Gja1/Mef2c	7	0.00407925
GO:1901863	positive regulation of muscle tissue development	7/1716	26/25730	0.269231	4.03689	4.14146	0.00123617	0.0079848	0.00507638	Ctnnb1/Erbb3/Creb1/Hmgcr/Adrb2/Gja1/Mef2c	7	0.00407925
GO:0014812	muscle cell migration	20/1716	143/25730	0.13986	2.09709	3.51672	0.00132087	0.00840414	0.00534297	Map3k7/Myo5a/Ppargc1a/Ddr2/Fga/Lrp1/Enpp1/Camk2d/Ptk2/Dock5/Myh9/Iqgap1/Plxna1/Igf1/Prkg1/Mef2c/Egr1/Myc/Postn/Rapgef3	20	0.011655
GO:0006937	regulation of muscle contraction	23/1716	176/25730	0.130682	1.95947	3.41424	0.00152898	0.00933302	0.00593351	Kcnj2/Rem1/Prok2/Fgf13/Oxtr/Ryr2/Atp2b1/Stc1/Atp1b1/Fkbp1a/Gsto1/Atp2a2/Dmd/Gnas/Dock5/Lck/Adrb2/Calm1/Prkg1/Tmem38b/Srf/Agrn/Ctnna3	23	0.0134033
GO:0046716	muscle cell cellular homeostasis	7/1716	27/25730	0.259259	3.88738	4.01265	0.00157375	0.00954136	0.00606596	Trim32/Plg/Dmd/Enpp1/Ank/Srf/Cfl2	7	0.00407925
GO:0043500	muscle adaptation	20/1716	148/25730	0.135135	2.02624	3.34696	0.00201095	0.0115141	0.00732014	Tead1/Cflar/Twf1/Akap1/Atp2a2/Ndufs4/Camta2/Dag1/Dmd/Camk2d/Ptk2/Gsk3b/Ezh2/Jarid2/Tomm70a/Igf1/Rock2/Mef2c/Oga/Lmcd1	20	0.011655
GO:0016202	regulation of striated muscle tissue development	10/1716	52/25730	0.192308	2.88349	3.63432	0.00203504	0.0116296	0.0073936	Ctnnb1/Tcf7l2/Erbb3/Creb1/Hmgcr/Adrb2/Gja1/Mef2c/Nras/Bdnf	10	0.00582751
GO:0032233	positive regulation of actin filament bundle assembly	12/1716	70/25730	0.171429	2.57043	3.51704	0.00213852	0.0120932	0.00768832	Braf/Ccdc88a/Nf2/Sdc4/Id1/Sorbs3/Flna/Tsc1/Cdc42/Rock2/Carmil1/Rapgef3	12	0.00699301
GO:0043502	regulation of muscle adaptation	17/1716	119/25730	0.142857	2.14202	3.3379	0.00233523	0.01302	0.0082775	Tead1/Twf1/Akap1/Atp2a2/Ndufs4/Dag1/Dmd/Camk2d/Ptk2/Gsk3b/Jarid2/Tomm70a/Igf1/Rock2/Mef2c/Oga/Lmcd1	17	0.00990676
GO:0060038	cardiac muscle cell proliferation	12/1716	71/25730	0.169014	2.53423	3.46048	0.00242029	0.0134312	0.00853897	Ctnnb1/Fgfr1/Pten/Cxadr/Jarid2/Tgfbr2/Mapk1/Tenm4/Cdk1/Gja1/Mef2c/Foxc1	12	0.00699301
GO:0043403	skeletal muscle tissue regeneration	10/1716	54/25730	0.185185	2.7767	3.49369	0.00272745	0.0147326	0.00936635	Cflar/Ifrd1/Dag1/Dmd/Ezh2/Igf1/Ptgfrn/Gja1/Fzd7/Wnt7a	10	0.00582751
GO:1901861	regulation of muscle tissue development	10/1716	54/25730	0.185185	2.7767	3.49369	0.00272745	0.0147326	0.00936635	Ctnnb1/Tcf7l2/Erbb3/Creb1/Hmgcr/Adrb2/Gja1/Mef2c/Nras/Bdnf	10	0.00582751
GO:0048634	regulation of muscle organ development	10/1716	56/25730	0.178571	2.67753	3.35935	0.0035963	0.0180391	0.0114685	Ctnnb1/Tcf7l2/Erbb3/Creb1/Hmgcr/Adrb2/Gja1/Mef2c/Nras/Bdnf	10	0.00582751
GO:0030832	regulation of actin filament length	21/1716	167/25730	0.125749	1.88549	3.06885	0.00380003	0.0187917	0.0119469	Cdc42ep3/Dstn/Twf1/Sptbn2/Hcls1/Sptbn1/Kank3/Rdx/Fchsd2/Arhgap35/Arpc3/Cfl1/Sh3bp1/Rictor/Sema5a/Nck1/Mlst8/Sptan1/F2rl1/Carmil1/Cfl2	21	0.0122378
GO:0048644	muscle organ morphogenesis	14/1716	95/25730	0.147368	2.20967	3.15754	0.00410423	0.0198423	0.0126148	Adarb1/Ctnnb1/Ryr2/Fkbp1a/Arid5b/Dll4/Chd7/Lrp6/Col3a1/Egln1/Angpt1/Foxc1/Isl1/Fzd1	14	0.00815851
GO:0051014	actin filament severing	5/1716	17/25730	0.294118	4.41005	3.75964	0.00412364	0.0198423	0.0126148	Srgap2/Dstn/Cfl1/Myh9/Cfl2	5	0.00291375
GO:0007519	skeletal muscle tissue development	25/1716	213/25730	0.117371	1.75988	2.97685	0.00428502	0.0204916	0.0130277	Ctnnb1/Gpcpd1/Abcc9/Tcf7l2/Cflar/Mbnl1/Flnb/Kat8/Dmd/Hmgcr/Plec/Adrb2/Ddx17/Lemd3/Dner/Mef2c/Fktn/Egr1/Nras/Ski/Myc/Sox11/Mef2d/Heyl/Cfl2	25	0.0145688
GO:0060415	muscle tissue morphogenesis	13/1716	86/25730	0.151163	2.26656	3.145	0.00446833	0.0209143	0.0132964	Adarb1/Ctnnb1/Ryr2/Fkbp1a/Dll4/Chd7/Lrp6/Col3a1/Egln1/Angpt1/Foxc1/Isl1/Fzd1	13	0.00757576
GO:0055007	cardiac muscle cell differentiation	21/1716	170/25730	0.123529	1.85222	2.98012	0.00468133	0.0216894	0.0137892	Dkk1/Akap1/Calr/Pdlim5/Akap13/Abcg2/Itgb1/Cxadr/Camk2d/Frs2/Gsk3b/Plec/Tomm70a/Igf1/Cdk1/Tsc1/Prkg1/Srf/Mef2c/Fzd7/Isl1	21	0.0122378
GO:0014855	striated muscle cell proliferation	14/1716	97/25730	0.14433	2.16411	3.07056	0.0049628	0.0228512	0.0145277	Ctnnb1/Fgfr1/Pten/Cflar/Cxadr/Jarid2/Tgfbr2/Mapk1/Tenm4/Cdk1/Gja1/Mef2c/Angpt1/Foxc1	14	0.00815851
GO:0060538	skeletal muscle organ development	26/1716	228/25730	0.114035	1.70986	2.87801	0.00532073	0.0239423	0.0152214	Ctnnb1/Gpcpd1/Abcc9/Tcf7l2/Cflar/Mbnl1/Flnb/Kat8/Dag1/Dmd/Hmgcr/Plec/Adrb2/Ddx17/Lemd3/Dner/Mef2c/Fktn/Egr1/Nras/Ski/Myc/Sox11/Mef2d/Heyl/Cfl2	26	0.0151515
GO:0060044	negative regulation of cardiac muscle cell proliferation	5/1716	18/25730	0.277778	4.16505	3.59076	0.00539986	0.0240808	0.0153095	Pten/Cxadr/Jarid2/Tgfbr2/Gja1	5	0.00291375
GO:2000725	regulation of cardiac muscle cell differentiation	5/1716	18/25730	0.277778	4.16505	3.59076	0.00539986	0.0240808	0.0153095	Dkk1/Frs2/Gsk3b/Mef2c/Fzd7	5	0.00291375
GO:0055022	negative regulation of cardiac muscle tissue growth	7/1716	34/25730	0.205882	3.08704	3.25518	0.00633577	0.0272534	0.0173265	Pten/Akap1/Cxadr/Jarid2/Tgfbr2/Tomm70a/Gja1	7	0.00407925
GO:0014850	response to muscle activity	8/1716	43/25730	0.186047	2.78961	3.1396	0.00685979	0.0290042	0.0184396	Ryr2/Ppargc1a/Fn1/Itgb1/Dag1/Slc38a2/Myh4/Postn	8	0.004662
GO:1904754	positive regulation of vascular associated smooth muscle cell migration	6/1716	27/25730	0.222222	3.33204	3.24088	0.00766375	0.031486	0.0200173	Map3k7/Myo5a/Ddr2/Lrp1/Dock5/Iqgap1	6	0.0034965
GO:0030041	actin filament polymerization	20/1716	168/25730	0.119048	1.78502	2.72883	0.00850087	0.0343791	0.0218567	Ttc17/Cdc42ep3/Twf1/Sptbn2/Hcls1/Sptbn1/Kank3/Diaph1/Rdx/Fchsd2/Arpc3/Cfl1/Gas7/Arpc4/Rictor/Nck1/Mlst8/Sptan1/Wasl/Carmil1	20	0.011655
GO:0051148	negative regulation of muscle cell differentiation	11/1716	74/25730	0.148649	2.22886	2.82985	0.00967322	0.0375627	0.0238806	Dkk1/Id2/Akap1/Ptbp1/Frs2/Ezh2/Tomm70a/Ereg/Prdm16/Bdnf/Fzd7	11	0.00641026
GO:0007520	myoblast fusion	9/1716	55/25730	0.163636	2.45359	2.88474	0.010031	0.0387246	0.0246194	Cflar/Itgb1/Gsk3b/Dock5/Myh9/Ehd1/Dock2/Adgrb1/Ptgfrn	9	0.00524476
GO:0060043	regulation of cardiac muscle cell proliferation	9/1716	55/25730	0.163636	2.45359	2.88474	0.010031	0.0387246	0.0246194	Fgfr1/Pten/Cxadr/Jarid2/Tgfbr2/Mapk1/Cdk1/Gja1/Mef2c	9	0.00524476
GO:0014819	regulation of skeletal muscle contraction	5/1716	21/25730	0.238095	3.57004	3.14952	0.0108556	0.0409512	0.0260349	Kcnj2/Rem1/Gsto1/Dmd/Gnas	5	0.00291375
GO:0010666	positive regulation of cardiac muscle cell apoptotic process	6/1716	29/25730	0.206897	3.10224	3.02792	0.010976	0.0411965	0.0261909	Pten/Atp2a2/Camk2d/Eif5a/Hmgcr/Adrb2	6	0.0034965
GO:0010657	muscle cell apoptotic process	16/1716	128/25730	0.125	1.87427	2.65065	0.0112176	0.0419443	0.0266663	Pten/Cflar/Atp2a2/Esr1/Camk2d/Eif5a/Lrp6/Gsk3b/Hmgcr/Adrb2/Stk4/Ppp1r10/Igf1/Gngt1/Igf1r/Rapgef3	16	0.00932401
GO:0010660	regulation of muscle cell apoptotic process	15/1716	119/25730	0.12605	1.89002	2.60135	0.0128247	0.0465975	0.0296246	Pten/Cflar/Atp2a2/Esr1/Camk2d/Eif5a/Lrp6/Gsk3b/Hmgcr/Adrb2/Stk4/Ppp1r10/Igf1/Igf1r/Rapgef3	15	0.00874126
GO:0055002	striated muscle cell development	23/1716	211/25730	0.109005	1.63444	2.47363	0.0139804	0.0494467	0.031436	Mylk4/Cflar/Akap1/Dcaf8/Pdlim5/Akap13/Itgb1/Cxadr/Dmd/Camk2d/Gsk3b/Sdc1/Plec/Tomm70a/Igf1/Cdk1/Dner/Prkg1/Srf/Mef2c/Ski/Isl1/Cfl2	23	0.0134033
GO:0086003	cardiac muscle cell contraction	11/1716	78/25730	0.141026	2.11456	2.63529	0.0141429	0.049844	0.0316886	Kcnj2/Abcc9/Fgf13/Ryr2/Stc1/Atp2a2/Camk2d/Adrb2/Flna/Kcne1/Ctnna3	11	0.00641026
GO:0055021	regulation of cardiac muscle tissue growth	12/1716	89/25730	0.134831	2.02169	2.58097	0.0149723	0.0518376	0.032956	Fgfr1/Pten/Akap1/Cxadr/Jarid2/Tgfbr2/Tomm70a/Mapk1/Igf1/Cdk1/Gja1/Mef2c	12	0.00699301
GO:0010663	positive regulation of striated muscle cell apoptotic process	6/1716	31/25730	0.193548	2.9021	2.83265	0.0151894	0.0523533	0.0332839	Pten/Atp2a2/Camk2d/Eif5a/Hmgcr/Adrb2	6	0.0034965
GO:0048641	regulation of skeletal muscle tissue development	6/1716	31/25730	0.193548	2.9021	2.83265	0.0151894	0.0523533	0.0332839	Ctnnb1/Tcf7l2/Hmgcr/Adrb2/Mef2c/Nras	6	0.0034965
GO:0006906	vesicle fusion	17/1716	144/25730	0.118056	1.77015	2.47737	0.0156146	0.0535023	0.0340144	Septin8/Snap47/Chmp4b/AU040320/Plekhm2/Vti1a/Eea1/Ankfy1/Rab2a/Lrrk2/Rab7/Yipf5/Arl8b/Cplx2/Stx5a/Rims2/Gnai3	17	0.00990676
GO:0032232	negative regulation of actin filament bundle assembly	7/1716	41/25730	0.170732	2.55998	2.67224	0.0176632	0.0585846	0.0372455	Dlc1/Clasp2/Kank3/Cfl1/Coro2b/Pak2/Stmn1	7	0.00407925
GO:0055119	relaxation of cardiac muscle	4/1716	16/25730	0.25	3.74854	2.93978	0.0187814	0.061381	0.0390233	Kcnj2/Atp1b1/Atp2a2/Camk2d	4	0.002331
GO:0061025	membrane fusion	22/1716	205/25730	0.107317	1.60913	2.34068	0.0187885	0.061381	0.0390233	Septin8/Snap47/Chp1/Chmp4b/AU040320/Plekhm2/Vti1a/Eea1/Ankfy1/Rab2a/Lrrk2/Rab7/Yipf5/Arl8b/Cplx2/Hace1/Llcfc1/Tpst2/Stx5a/Rims2/Cts3/Gnai3	22	0.0128205
GO:0051693	actin filament capping	7/1716	42/25730	0.166667	2.49903	2.59901	0.0200113	0.0644545	0.0409773	Twf1/Sptbn2/Sptbn1/Rdx/Cfl1/Sptan1/Carmil1	7	0.00407925
GO:0055008	cardiac muscle tissue morphogenesis	10/1716	72/25730	0.138889	2.08252	2.45884	0.0207519	0.0661905	0.0420809	Ctnnb1/Ryr2/Fkbp1a/Dll4/Chd7/Lrp6/Egln1/Angpt1/Foxc1/Isl1	10	0.00582751
GO:0003298	physiological muscle hypertrophy	8/1716	52/25730	0.153846	2.3068	2.52154	0.0210117	0.0666302	0.0423605	Akap1/Pdlim5/Akap13/Camk2d/Gsk3b/Tomm70a/Igf1/Prkg1	8	0.004662
GO:0003301	physiological cardiac muscle hypertrophy	8/1716	52/25730	0.153846	2.3068	2.52154	0.0210117	0.0666302	0.0423605	Akap1/Pdlim5/Akap13/Camk2d/Gsk3b/Tomm70a/Igf1/Prkg1	8	0.004662
GO:0061049	cell growth involved in cardiac muscle cell development	8/1716	52/25730	0.153846	2.3068	2.52154	0.0210117	0.0666302	0.0423605	Akap1/Pdlim5/Akap13/Camk2d/Gsk3b/Tomm70a/Igf1/Prkg1	8	0.004662
GO:0090174	organelle membrane fusion	17/1716	149/25730	0.114094	1.71074	2.32587	0.0211845	0.067071	0.0426407	Septin8/Snap47/Chmp4b/AU040320/Plekhm2/Vti1a/Eea1/Ankfy1/Rab2a/Lrrk2/Rab7/Yipf5/Arl8b/Cplx2/Stx5a/Rims2/Gnai3	17	0.00990676
GO:0030048	actin filament-based movement	16/1716	138/25730	0.115942	1.73845	2.32514	0.0216997	0.0686292	0.0436314	Kcnj2/Abcc9/Fgf13/Myo5a/Ryr2/Stc1/Atp2a2/Camk2d/Adrb2/Myh9/Flna/Kcne1/Wasl/Myo9b/Syne2/Ctnna3	16	0.00932401
GO:0051145	smooth muscle cell differentiation	11/1716	83/25730	0.13253	1.98718	2.40799	0.0217321	0.068695	0.0436732	Ctnnb1/Prok2/Fgf10/Cth/Notch2/Ereg/Epc1/Srf/Mef2c/Tshz3/Zeb1	11	0.00641026
GO:0086004	regulation of cardiac muscle cell contraction	7/1716	43/25730	0.162791	2.44091	2.52786	0.0225686	0.070838	0.0450356	Kcnj2/Fgf13/Ryr2/Stc1/Atp2a2/Adrb2/Ctnna3	7	0.00407925
GO:0000768	syncytium formation by plasma membrane fusion	10/1716	73/25730	0.136986	2.054	2.41066	0.0226572	0.070838	0.0450356	Cflar/Itgb1/Gsk3b/Dock5/Myh9/Ehd1/Dock2/Adgrb1/Ptgfrn/Rapgef3	10	0.00582751
GO:0140253	cell-cell fusion	10/1716	73/25730	0.136986	2.054	2.41066	0.0226572	0.070838	0.0450356	Cflar/Itgb1/Gsk3b/Dock5/Myh9/Ehd1/Dock2/Adgrb1/Ptgfrn/Rapgef3	10	0.00582751
GO:0048284	organelle fusion	21/1716	198/25730	0.106061	1.59029	2.22892	0.0239383	0.0732936	0.0465968	Septin8/Snap47/Yme1l1/Mief1/Chmp4b/AU040320/Plekhm2/Vti1a/Mcl1/Eea1/Ankfy1/Rab2a/Lrrk2/Stoml2/Rab7/Yipf5/Arl8b/Cplx2/Stx5a/Rims2/Gnai3	21	0.0122378
GO:0010656	negative regulation of muscle cell apoptotic process	10/1716	74/25730	0.135135	2.02624	2.36324	0.0246859	0.0747802	0.0475419	Cflar/Esr1/Lrp6/Gsk3b/Hmgcr/Adrb2/Ppp1r10/Igf1/Igf1r/Rapgef3	10	0.00582751
GO:0048280	vesicle fusion with Golgi apparatus	3/1716	10/25730	0.3	4.49825	2.9577	0.0249267	0.0747802	0.0475419	Vti1a/Yipf5/Stx5a	3	0.00174825
GO:0099515	actin filament-based transport	3/1716	10/25730	0.3	4.49825	2.9577	0.0249267	0.0747802	0.0475419	Myo5a/Wasl/Syne2	3	0.00174825
GO:0051154	negative regulation of striated muscle cell differentiation	7/1716	45/25730	0.155556	2.33243	2.39137	0.0283413	0.0823049	0.0523257	Dkk1/Akap1/Frs2/Ezh2/Tomm70a/Bdnf/Fzd7	7	0.00407925
GO:0010659	cardiac muscle cell apoptotic process	10/1716	76/25730	0.131579	1.97292	2.27061	0.0291292	0.0840327	0.0534242	Pten/Cflar/Atp2a2/Camk2d/Eif5a/Hmgcr/Adrb2/Ppp1r10/Gngt1/Rapgef3	10	0.00582751
GO:0051153	regulation of striated muscle cell differentiation	13/1716	109/25730	0.119266	1.7883	2.20466	0.0294971	0.0850186	0.054051	Dkk1/Akap1/Trim32/Frs2/Gsk3b/Ezh2/Tomm70a/Igf1/Epc1/Mef2c/Bdnf/Fzd7/Thra	13	0.00757576
GO:0010611	regulation of cardiac muscle hypertrophy	11/1716	88/25730	0.125	1.87427	2.19609	0.0319496	0.0905518	0.0575687	Twf1/Akap1/Camk2d/Ptk2/Gsk3b/Jarid2/Tomm70a/Igf1/Rock2/Mef2c/Lmcd1	11	0.00641026
GO:1904395	positive regulation of skeletal muscle acetylcholine-gated channel clustering	3/1716	11/25730	0.272727	4.08932	2.73949	0.0326058	0.0909384	0.0578145	Fnta/Farp1/Agrn	3	0.00174825
GO:0034392	negative regulation of smooth muscle cell apoptotic process	4/1716	19/25730	0.210526	3.15667	2.51384	0.0341293	0.0941284	0.0598426	Esr1/Lrp6/Gsk3b/Igf1	4	0.002331
GO:0010661	positive regulation of muscle cell apoptotic process	7/1716	47/25730	0.148936	2.23317	2.26198	0.0350378	0.0960997	0.0610958	Pten/Atp2a2/Camk2d/Eif5a/Hmgcr/Adrb2/Stk4	7	0.00407925
GO:0010658	striated muscle cell apoptotic process	10/1716	79/25730	0.126582	1.898	2.13685	0.0368125	0.100136	0.063662	Pten/Cflar/Atp2a2/Camk2d/Eif5a/Hmgcr/Adrb2/Ppp1r10/Gngt1/Rapgef3	10	0.00582751
GO:0030835	negative regulation of actin filament depolymerization	7/1716	48/25730	0.145833	2.18665	2.19972	0.0387477	0.104777	0.0666126	Twf1/Sptbn2/Sptbn1/Rdx/Cfl1/Sptan1/Carmil1	7	0.00407925
GO:0003229	ventricular cardiac muscle tissue development	9/1716	69/25730	0.130435	1.95576	2.12508	0.0391793	0.105465	0.0670498	Ctnnb1/Ryr2/Fkbp1a/Id2/Dll4/Chd7/Mbd2/Foxc1/Isl1	9	0.00524476
GO:0014743	regulation of muscle hypertrophy	11/1716	91/25730	0.120879	1.81248	2.0755	0.0395061	0.106249	0.0675481	Twf1/Akap1/Camk2d/Ptk2/Gsk3b/Jarid2/Tomm70a/Igf1/Rock2/Mef2c/Lmcd1	11	0.00641026
GO:0060379	cardiac muscle cell myoblast differentiation	3/1716	12/25730	0.25	3.74854	2.54573	0.0413661	0.108028	0.0686791	Itgb1/Srf/Isl1	3	0.00174825
GO:0055001	muscle cell development	24/1716	247/25730	0.097166	1.45692	1.92888	0.0414287	0.108144	0.0687528	Mylk4/Cflar/Akap1/Atp2a2/Dcaf8/Pdlim5/Akap13/Itgb1/Cxadr/Dmd/Camk2d/Gsk3b/Sdc1/Plec/Tomm70a/Igf1/Cdk1/Dner/Prkg1/Srf/Mef2c/Ski/Isl1/Cfl2	24	0.013986
GO:0010665	regulation of cardiac muscle cell apoptotic process	9/1716	70/25730	0.128571	1.92782	2.07789	0.042408	0.110313	0.0701319	Pten/Cflar/Atp2a2/Camk2d/Eif5a/Hmgcr/Adrb2/Ppp1r10/Rapgef3	9	0.00524476
GO:0055013	cardiac muscle cell development	13/1716	117/25730	0.111111	1.66602	1.93013	0.0481896	0.122513	0.0778881	Akap1/Pdlim5/Akap13/Cxadr/Camk2d/Gsk3b/Plec/Tomm70a/Igf1/Cdk1/Prkg1/Srf/Isl1	13	0.00757576
GO:0010662	regulation of striated muscle cell apoptotic process	9/1716	73/25730	0.123288	1.8486	1.94088	0.0531502	0.129852	0.0825543	Pten/Cflar/Atp2a2/Camk2d/Eif5a/Hmgcr/Adrb2/Ppp1r10/Rapgef3	9	0.00524476
GO:0048643	positive regulation of skeletal muscle tissue development	4/1716	22/25730	0.181818	2.72621	2.16526	0.055035	0.133199	0.084682	Ctnnb1/Hmgcr/Adrb2/Mef2c	4	0.002331
GO:0030833	regulation of actin filament polymerization	15/1716	144/25730	0.104167	1.56189	1.80747	0.0573351	0.137924	0.0876859	Cdc42ep3/Twf1/Sptbn2/Hcls1/Sptbn1/Kank3/Rdx/Fchsd2/Arpc3/Cfl1/Rictor/Nck1/Mlst8/Sptan1/Carmil1	15	0.00874126
GO:0051149	positive regulation of muscle cell differentiation	10/1716	86/25730	0.116279	1.74351	1.84621	0.0599192	0.142698	0.0907208	Trim32/Cth/Eif5a/Gsk3b/Notch2/Igf1/Epc1/Mef2c/Tshz3/Thra	10	0.00582751
GO:1903115	regulation of actin filament-based movement	7/1716	53/25730	0.132075	1.98036	1.90981	0.0610895	0.144932	0.0921409	Kcnj2/Fgf13/Ryr2/Stc1/Atp2a2/Adrb2/Ctnna3	7	0.00407925
GO:0030837	negative regulation of actin filament polymerization	8/1716	64/25730	0.125	1.87427	1.87195	0.0617606	0.144932	0.0921409	Twf1/Sptbn2/Sptbn1/Kank3/Rdx/Cfl1/Sptan1/Carmil1	8	0.004662
GO:1904393	regulation of skeletal muscle acetylcholine-gated channel clustering	3/1716	14/25730	0.214286	3.21304	2.21406	0.0620021	0.144932	0.0921409	Fnta/Farp1/Agrn	3	0.00174825
GO:0003009	skeletal muscle contraction	7/1716	54/25730	0.12963	1.94369	1.85567	0.0663365	0.152529	0.0969712	Kcnj2/Rem1/Gsto1/Dmd/Gnas/Adrb2/Synm	7	0.00407925
GO:2000291	regulation of myoblast proliferation	4/1716	24/25730	0.166667	2.49903	1.96398	0.0720427	0.163643	0.104037	Ctnnb1/Igf1/Zfp609/Atf2	4	0.002331
GO:0045661	regulation of myoblast differentiation	10/1716	89/25730	0.11236	1.68474	1.72978	0.0721884	0.163787	0.104128	Smarcc1/Ranbp3l/Lrrc8a/Actb/Sra1/Xkr8/Flot2/Cxcl14/Mef2c/Prl2c2	10	0.00582751
GO:0014887	cardiac muscle adaptation	5/1716	34/25730	0.147059	2.20503	1.87949	0.0729848	0.16447	0.104562	Atp2a2/Camta2/Ezh2/Mef2c/Oga	5	0.00291375
GO:0048745	smooth muscle tissue development	5/1716	34/25730	0.147059	2.20503	1.87949	0.0729848	0.16447	0.104562	Pkd2/Col3a1/Srf/Zfand5/Tshz3	5	0.00291375
GO:1904753	negative regulation of vascular associated smooth muscle cell migration	3/1716	15/25730	0.2	2.99883	2.06998	0.0737888	0.16447	0.104562	Myh9/Prkg1/Mef2c	3	0.00174825
GO:0045214	sarcomere organization	7/1716	56/25730	0.125	1.87427	1.75078	0.0776196	0.17153	0.109051	Mylk4/Akap13/Itgb1/Plec/Srf/Mef2c/Cfl2	7	0.00407925
GO:0055010	ventricular cardiac muscle tissue morphogenesis	7/1716	56/25730	0.125	1.87427	1.75078	0.0776196	0.17153	0.109051	Ctnnb1/Ryr2/Fkbp1a/Dll4/Chd7/Foxc1/Isl1	7	0.00407925
GO:0014874	response to stimulus involved in regulation of muscle adaptation	3/1716	16/25730	0.1875	2.81141	1.93744	0.0864828	0.185267	0.117784	Ndufs4/Dag1/Dmd	3	0.00174825
GO:0034391	regulation of smooth muscle cell apoptotic process	5/1716	36/25730	0.138889	2.08252	1.73744	0.0888205	0.189117	0.120232	Esr1/Lrp6/Gsk3b/Stk4/Igf1	5	0.00291375
GO:0014888	striated muscle adaptation	7/1716	58/25730	0.12069	1.80964	1.65012	0.0899515	0.19132	0.121632	Tead1/Cflar/Atp2a2/Camta2/Ezh2/Mef2c/Oga	7	0.00407925
GO:0010613	positive regulation of cardiac muscle hypertrophy	6/1716	47/25730	0.12766	1.91415	1.6768	0.0907568	0.19262	0.122459	Twf1/Camk2d/Ptk2/Igf1/Rock2/Mef2c	6	0.0034965
GO:0006940	regulation of smooth muscle contraction	8/1716	70/25730	0.114286	1.71362	1.59818	0.0935309	0.197101	0.125308	Prok2/Oxtr/Atp2b1/Dock5/Lck/Adrb2/Prkg1/Srf	8	0.004662
GO:0034390	smooth muscle cell apoptotic process	5/1716	37/25730	0.135135	2.02624	1.66986	0.0973528	0.20407	0.129739	Esr1/Lrp6/Gsk3b/Stk4/Igf1	5	0.00291375
GO:0090075	relaxation of muscle	5/1716	37/25730	0.135135	2.02624	1.66986	0.0973528	0.20407	0.129739	Kcnj2/Atp1b1/Atp2a2/Camk2d/Prkg1	5	0.00291375
GO:0014742	positive regulation of muscle hypertrophy	6/1716	48/25730	0.125	1.87427	1.62065	0.0981867	0.205457	0.13062	Twf1/Camk2d/Ptk2/Igf1/Rock2/Mef2c	6	0.0034965
GO:0006939	smooth muscle contraction	12/1716	119/25730	0.10084	1.51202	1.49652	0.0994115	0.206683	0.1314	Prok2/Oxtr/Atp2b1/Dock5/Lck/Adrb2/Apbb2/Prkg1/Rock2/Srf/Tshz3/Drd1	12	0.00699301
GO:0060947	cardiac vascular smooth muscle cell differentiation	3/1716	17/25730	0.176471	2.64603	1.81478	0.100024	0.206683	0.1314	Ctnnb1/Prok2/Srf	3	0.00174825
GO:0051016	barbed-end actin filament capping	4/1716	27/25730	0.148148	2.22136	1.69735	0.10191	0.209272	0.133046	Twf1/Rdx/Cfl1/Carmil1	4	0.002331
GO:0051150	regulation of smooth muscle cell differentiation	5/1716	38/25730	0.131579	1.97292	1.60438	0.106282	0.21631	0.13752	Cth/Notch2/Ereg/Tshz3/Zeb1	5	0.00291375
GO:0014904	myotube cell development	6/1716	50/25730	0.12	1.7993	1.51229	0.113976	0.226601	0.144062	Dcaf8/Dmd/Plec/Igf1/Dner/Ski	6	0.0034965
GO:0051152	positive regulation of smooth muscle cell differentiation	3/1716	18/25730	0.166667	2.49903	1.70065	0.114348	0.226601	0.144062	Cth/Notch2/Tshz3	3	0.00174825
GO:2000288	positive regulation of myoblast proliferation	3/1716	18/25730	0.166667	2.49903	1.70065	0.114348	0.226601	0.144062	Ctnnb1/Igf1/Atf2	3	0.00174825
GO:0014912	negative regulation of smooth muscle cell migration	5/1716	39/25730	0.128205	1.92233	1.54087	0.115598	0.228317	0.145154	Ppargc1a/Lrp1/Myh9/Prkg1/Mef2c	5	0.00291375
GO:0035914	skeletal muscle cell differentiation	10/1716	98/25730	0.102041	1.53002	1.40524	0.117834	0.232271	0.147667	Kat8/Ddx17/Lemd3/Mef2c/Fktn/Egr1/Myc/Sox11/Mef2d/Heyl	10	0.00582751
GO:0061909	autophagosome-lysosome fusion	3/1716	19/25730	0.157895	2.3675	1.59398	0.129389	0.248944	0.158267	Plekhm2/Rab2a/Arl8b	3	0.00174825
GO:0086013	membrane repolarization during cardiac muscle cell action potential	3/1716	19/25730	0.157895	2.3675	1.59398	0.129389	0.248944	0.158267	Kcnj2/Flna/Kcne1	3	0.00174825
GO:0045663	positive regulation of myoblast differentiation	6/1716	53/25730	0.113208	1.69745	1.35869	0.139878	0.260154	0.165394	Smarcc1/Ranbp3l/Lrrc8a/Actb/Xkr8/Mef2c	6	0.0034965
GO:0014877	response to muscle inactivity involved in regulation of muscle adaptation	2/1716	10/25730	0.2	2.99883	1.68997	0.140157	0.260154	0.165394	Dag1/Dmd	2	0.0011655
GO:0014894	response to denervation involved in regulation of muscle adaptation	2/1716	10/25730	0.2	2.99883	1.68997	0.140157	0.260154	0.165394	Dag1/Dmd	2	0.0011655
GO:0071340	skeletal muscle acetylcholine-gated channel clustering	3/1716	20/25730	0.15	2.24913	1.49385	0.145079	0.266464	0.169406	Fnta/Farp1/Agrn	3	0.00174825
GO:0060045	positive regulation of cardiac muscle cell proliferation	4/1716	31/25730	0.129032	1.93473	1.39203	0.14896	0.271829	0.172817	Fgfr1/Mapk1/Cdk1/Mef2c	4	0.002331
GO:0035886	vascular associated smooth muscle cell differentiation	5/1716	43/25730	0.116279	1.74351	1.30437	0.15645	0.283756	0.180399	Ctnnb1/Prok2/Cth/Epc1/Srf	5	0.00291375
GO:0045986	negative regulation of smooth muscle contraction	3/1716	21/25730	0.142857	2.14202	1.39952	0.161352	0.287644	0.182871	Dock5/Adrb2/Prkg1	3	0.00174825
GO:0014870	response to muscle inactivity	2/1716	11/25730	0.181818	2.72621	1.53074	0.164057	0.287644	0.182871	Dag1/Dmd	2	0.0011655
GO:0010664	negative regulation of striated muscle cell apoptotic process	5/1716	44/25730	0.113636	1.70388	1.24916	0.167484	0.292445	0.185923	Cflar/Hmgcr/Adrb2/Ppp1r10/Rapgef3	5	0.00291375
GO:0086002	cardiac muscle cell action potential involved in contraction	5/1716	44/25730	0.113636	1.70388	1.24916	0.167484	0.292445	0.185923	Kcnj2/Ryr2/Flna/Kcne1/Ctnna3	5	0.00291375
GO:0003299	muscle hypertrophy in response to stress	4/1716	33/25730	0.121212	1.81748	1.25611	0.175095	0.303509	0.192957	Atp2a2/Camta2/Ezh2/Mef2c	4	0.002331
GO:0014898	cardiac muscle hypertrophy in response to stress	4/1716	33/25730	0.121212	1.81748	1.25611	0.175095	0.303509	0.192957	Atp2a2/Camta2/Ezh2/Mef2c	4	0.002331
GO:0030838	positive regulation of actin filament polymerization	6/1716	57/25730	0.105263	1.57833	1.16846	0.178186	0.30566	0.194325	Cdc42ep3/Fchsd2/Rictor/Nck1/Mlst8/Carmil1	6	0.0034965
