# Supplementary material for: Small Extracellular Vesicle Release Following Electrical Pulse Stimulation of C2C12 Myotubes: Effects on microRNA Cargo and Myoblast Migration and Differentiation
Source: Int J Mol Sci. 2026 May 12;27(10):4320. doi: 10.3390/ijms27104320 (PMC13206931; doi:10.3390/ijms27104320)
Supplement: Supplementary file 1 [file ijms-27-04320-s001.zip › ijms-4231158-supplementary/Supplementary file 4 - GO analysis excel files/Muscle_Pathways_High_vs_Low_DOWN.xlsx]

## Sheet: Sheet1
ID	Description	GeneRatio	BgRatio	RichFactor	FoldEnrichment	zScore	pvalue	p.adjust	qvalue	geneID	Count	GeneRatioNumeric
GO:0042692	muscle cell differentiation	120/3109	491/25730	0.244399	2.02264	8.48191	1.78711e-14	5.11438e-12	2.77985e-12	Bcl2/Dmd/Igf2/Nfatc1/Nid1/Pdcd4/Ski/Tmod2/Smarca2/Ank2/Smo/Slc8a1/Mylk4/Cacna2d2/Rara/Adra1b/Mdm2/Six4/Aplnr/Xk/Pgm5/Nfatc4/Vangl2/Dicer1/Nfatc2/Gsk3b/Ep300/Ccnt2/Atp2a2/Calr/Casp3/Dnmt1/Smad4/Myh9/Nfatc3/Ppp3cb/Prox1/Ptgfrn/Rb1/Slc9a1/Ankrd17/Capzb/Neb/Ifrd1/Xbp1/Akap13/Spg11/Cxcl12/Hnrnpu/Pbrm1/Ehd1/Rbm38/Pias1/Tmsb4x/Cfl2/Prkar1a/Eif5a/Ccnd2/Nr3c1/Epc1/Actn1/Trim32/Sdc1/Qki/Myc/Foxp1/Mecp2/Cac…	120	0.0385976
GO:0007015	actin filament organization	117/3109	478/25730	0.24477	2.02571	8.39182	3.39645e-14	9.29742e-12	5.05349e-12	Bcl2/Zeb2/Cd2ap/Prkci/Sema5a/Tmod2/Cap2/Rhou/Kank2/Fam107a/Iqgap2/Asap3/Gm14137/Shroom3/Rhobtb1/Tacr1/Prkcd/Ap1ar/Mtpn/Enah/F2rl1/Myo7a/Bloc1s6/Fhod1/Rflnb/Cdc42/Nrp1/Capza2/Myh9/Nf2/Prox1/Tjp1/Bag4/Mical3/Rasa1/Pak2/Ppp1r9a/Capzb/Inppl1/Actr3/Neb/Mad2l2/Arhgap35/C9orf72/Tnfaip1/Dlc1/Wasl/Sptbn1/Pxn/Zyx/Ssh2/Tmsb4x/Rhoq/Cfl2/Dnm2/F11r/Rac1/Actn1/Cul3/Elmo2/Ccn2/Myo5a/Sptbn2/Cald1/Elmo1/Ppm1e/Src/…	117	0.0376327
GO:0014706	striated muscle tissue development	114/3109	494/25730	0.230769	1.90984	7.56979	4.58452e-12	5.15431e-10	2.80155e-10	Bcl2/Jarid2/Dmd/Igf2/Ncam1/Ski/Abcc9/Flnb/Smo/Slc8a1/Casp8/Rara/Adra1b/Tgfb2/Mapk11/Six4/Chrnd/Xk/Pgm5/Pten/Btg2/Nras/Med20/Dicer1/Atf3/Gja5/Gsk3b/Chrna1/Cdc42/Ep300/Ccnt2/Calr/Fkbp1a/Smad4/Nfatc3/Ppp3cb/Prox1/Rb1/Slc9a1/Tgfbr2/Zbtb18/Ddx17/Chd7/Sin3b/Neb/Ifrd1/Akap13/Spg11/Erbb3/Hnrnpu/Mbnl1/Eef2/Mef2d/Cfl2/Creb1/Ddx5/Prkar1a/Bcl9l/Ccnd2/Nr3c1/Sav1/Myc/Foxp1/Col19a1/Fgfr2/Hspg2/Sox11/Tenm4/Megf1…	114	0.0366677
GO:0032970	regulation of actin filament-based process	101/3109	421/25730	0.239905	1.98545	7.55793	6.8914e-12	7.23138e-10	3.93052e-10	Zeb2/Cd2ap/Sema5a/Tmod2/Ank2/Kank2/Fam107a/Iqgap2/Asap3/Gm14137/Rhobtb1/Tacr1/Tgfb2/Prkcd/Ap1ar/Mtpn/Vangl2/F2rl1/Gja5/Fhod1/Stc1/Cdc42/Nrp1/Ep300/Atp2a2/Capza2/Smad4/Myh9/Nf2/Prox1/Tjp1/Bag4/Rasa1/Pak2/Ppp1r9a/Capzb/Inppl1/Actr3/Jup/Neb/Akap13/Arhgap35/C9orf72/Dlc1/Sptbn1/Pxn/Ssh2/Tmsb4x/Cfl2/Taok1/Atp1a1/Crk/F11r/Rac1/Rock1/Ccn2/Efna5/Kcnj2/Prkd1/Sptbn2/Ppm1e/Adrb2/Ptger3/Synpo2/Actn2/Washc5/Dn…	101	0.0324863
GO:0090257	regulation of muscle system process	76/3109	283/25730	0.268551	2.22252	7.66651	9.17046e-12	9.25691e-10	5.03147e-10	Jarid2/Dmd/Nfatc1/Npr3/Oxtr/Ank2/Ece1/Slc8a1/Slc8a3/Adra1b/Tacr1/Tacr2/Ehd3/Chrnb4/Mtpn/Agrn/Gja5/Gsk3b/Stc1/Calm1/Adora2b/Ep300/Atp2a2/Fkbp1a/Gnas/Smad4/Nfatc3/Slc9a1/Jup/Ormdl3/Utrn/Atp1a1/Nr3c1/Atp2b1/Rock1/Ccn2/Foxp1/Gsto1/Igfbp5/Kcnj2/Prkd1/Dock4/Adrb2/Ptger3/Tnfrsf1a/Scn4a/Adgrd1/Tead1/Irag1/Cacna1c/Zdhhc21/Mymk/Adrb3/Dock5/Rgs4/Sri/Setd3/Ptafr/Srf/Camk2d/Prkca/Dsc2/Edn1/Ctdp1/Spx/Gata4/Pde…	76	0.0244452
GO:0003012	muscle system process	105/3109	473/25730	0.221987	1.83716	6.81263	3.43497e-10	2.1845e-08	1.18736e-08	Jarid2/Dmd/Nfatc1/Npr3/Oxtr/Abcc9/Tmod2/Ank2/Ece1/Slc8a1/Nedd4l/Slc8a3/Adra1b/Tacr1/Tacr2/Ehd3/Chrnd/Chrnb4/Mtpn/Agrn/Gja5/Gsk3b/Mylk/Stc1/Ccdc78/Chrna1/Calm1/Adora2b/Ep300/Atp2a2/Fkbp1a/Gnas/Smad4/Nfatc3/Slc9a1/Pak2/Kdm4a/Jup/Ormdl3/Akap13/Utrn/Smad5/Eef2/Atp1a1/Nr3c1/Atp2b1/Rock1/Ccn2/Foxp1/Gsto1/Igfbp5/Kcnj2/Kcnj5/Prkd1/Hsbp1/Dock4/Adrb2/Ptger3/Tnfrsf1a/Scn11a/Scn4a/Actn2/Adgrd1/Bmp4/Nos1/Tead…	105	0.0337729
GO:0006937	regulation of muscle contraction	51/3109	176/25730	0.289773	2.39815	6.89997	1.35786e-09	7.24498e-08	3.93791e-08	Dmd/Oxtr/Ank2/Slc8a1/Slc8a3/Adra1b/Tacr1/Tacr2/Ehd3/Chrnb4/Agrn/Gja5/Stc1/Calm1/Adora2b/Atp2a2/Fkbp1a/Gnas/Slc9a1/Jup/Ormdl3/Atp1a1/Atp2b1/Ccn2/Gsto1/Kcnj2/Prkd1/Dock4/Adrb2/Ptger3/Scn4a/Adgrd1/Irag1/Cacna1c/Zdhhc21/Adrb3/Dock5/Sri/Setd3/Ptafr/Srf/Prkca/Dsc2/Edn1/Spx/Gata4/Prkg1/Akap6/Dlg1/Smad7/Ctnna3	51	0.016404
GO:0010660	regulation of muscle cell apoptotic process	39/3109	119/25730	0.327731	2.71229	6.94072	2.52751e-09	1.25301e-07	6.81056e-08	Bcl2/Igf1r/Pdcd4/Lifr/Pten/Pde1a/Dicer1/Gsk3b/Atp2a2/Dnmt1/Smad4/Map3k5/Apoh/Eif5a/Npm1/Qki/Adrb2/Esr1/Pax8/Cftr/Atf4/Camk2a/Camk2d/Trem1/Mapk8/Pou4f2/Adcyap1/Igfbp3/Edn1/Gata4/Sfrp2/Il12a/Sod2/Lypd3/Stk4/Pdpk1/Hand2/Gria4/Cflar	39	0.0125442
GO:0033002	muscle cell proliferation	71/3109	293/25730	0.242321	2.00544	6.41687	5.6254e-09	2.44259e-07	1.32764e-07	Ddr2/Jarid2/Igf1r/Ncam1/Npr3/Pdcd4/Map3k7/Nqo2/Tacr1/Tgfb2/Gna13/Mdm2/Mapk11/Pten/Pde1a/Gsk3b/Paxbp1/Stat3/Dnmt1/Egfr/Tgfbr2/Map3k5/Ndrg2/Ppargc1a/Xbp1/Trib1/Mef2d/Prkar1a/Ccnd2/Il6ra/Sav1/Myc/Foxp1/Cdkn1a/Fgfr2/Igfbp5/Tenm4/Megf10/Src/Esr1/Ern1/Vgll4/Itgb3/Bmp4/Rgs5/Vipr2/Enpp1/Ptafr/Camk2d/Esr2/Il13/Prkca/Tgfbr3/Igfbp3/Edn1/Hgf/Cited2/Gata4/Bmpr2/Il6/Rbpms2/Il12a/Tgfbr1/Sod2/Prkg1/Yap1/Pak1/Cfl…	71	0.0228369
GO:0010657	muscle cell apoptotic process	40/3109	128/25730	0.3125	2.58624	6.66965	7.47986e-09	3.058e-07	1.66213e-07	Bcl2/Igf1r/Pdcd4/Lifr/Pten/Pde1a/Dicer1/Gsk3b/Atp2a2/Dnmt1/Smad4/Map3k5/Apoh/Eif5a/Npm1/Qki/Adrb2/Esr1/Pax8/Cftr/Atf4/Camk2a/Camk2d/Trem1/Mapk8/Pou4f2/Adcyap1/Igfbp3/Edn1/Gata4/Map2k4/Sfrp2/Il12a/Sod2/Lypd3/Stk4/Pdpk1/Hand2/Gria4/Cflar	40	0.0128659
GO:0051147	regulation of muscle cell differentiation	48/3109	170/25730	0.282353	2.33675	6.48274	1.03049e-08	4.02978e-07	2.19033e-07	Bcl2/Igf2/Nfatc1/Nid1/Pdcd4/Mdm2/Nfatc2/Gsk3b/Ep300/Ccnt2/Dnmt1/Smad4/Nfatc3/Prox1/Ankrd17/Xbp1/Rbm38/Pias1/Tmsb4x/Eif5a/Ccnd2/Nr3c1/Epc1/Trim32/Foxp1/Mecp2/Fgfr2/Prkd1/Megf10/Hopx/Cth/Bmp4/Dkk1/Atp11a/Rgs4/Setd3/Cyp26b1/Edn1/Ctdp1/Ehmt1/Bmpr2/Ppara/Rbpms2/Sod2/Fzd7/Akap6/Pak1/Prdm6	48	0.015439
GO:0051146	striated muscle cell differentiation	81/3109	366/25730	0.221311	1.83157	5.94012	3.99283e-08	1.22033e-06	6.63295e-07	Bcl2/Dmd/Igf2/Ski/Tmod2/Smo/Slc8a1/Mylk4/Rara/Adra1b/Six4/Xk/Pgm5/Dicer1/Nfatc2/Gsk3b/Ep300/Calr/Casp3/Smad4/Myh9/Nfatc3/Ppp3cb/Prox1/Ptgfrn/Rb1/Slc9a1/Neb/Xbp1/Akap13/Spg11/Cxcl12/Hnrnpu/Ehd1/Rbm38/Cfl2/Prkar1a/Ccnd2/Nr3c1/Epc1/Trim32/Sdc1/Myc/Foxp1/Igfbp5/Prkd1/Hopx/Alpk3/Actn2/Ripor2/Bmp4/Dkk1/Smyd3/Myorg/Atp11a/Kdm6b/3425401B19Rik/Mymk/Dock5/Rgs4/Cyp26b1/Adamts15/B4galnt2/Srf/Camk2d/Plec/Edn1…	81	0.0260534
GO:0061572	actin filament bundle organization	49/3109	185/25730	0.264865	2.19201	6.03226	6.785e-08	1.89859e-06	1.03195e-06	Zeb2/Kank2/Fam107a/Asap3/Tacr1/Bloc1s6/Fhod1/Rflnb/Cdc42/Nrp1/Myh9/Nf2/Tjp1/Bag4/Pak2/Ppp1r9a/Tnfaip1/Dlc1/Pxn/Zyx/Dnm2/F11r/Rac1/Actn1/Cul3/Ccn2/Cald1/Ppm1e/Src/Lcp1/Ezr/Synpo2/Triobp/Fmn2/Srf/Pfn1/Cgnl1/Prkn/Sorbs1/Limd2/Spire1/Wnt4/Map3k1/Cd47/Fam171a1/Tgfbr1/Aif1l/Gas7/Pak1	49	0.0157607
GO:0048738	cardiac muscle tissue development	68/3109	293/25730	0.232082	1.9207	5.87607	7.15196e-08	1.97494e-06	1.07345e-06	Jarid2/Ncam1/Slc8a1/Casp8/Rara/Adra1b/Tgfb2/Mapk11/Pten/Dicer1/Gja5/Gsk3b/Cdc42/Ep300/Calr/Fkbp1a/Smad4/Prox1/Slc9a1/Tgfbr2/Chd7/Sin3b/Neb/Akap13/Erbb3/Hnrnpu/Creb1/Prkar1a/Ccnd2/Nr3c1/Sav1/Foxp1/Fgfr2/Hspg2/Tenm4/Alpk3/Vgll4/Actn2/Bmp4/Bmp7/Dkk1/Kdm6b/3425401B19Rik/Rgs4/Srf/Camk2d/Hand1/Tgfbr3/Plec/Edn1/Ctdp1/Cited2/Gata4/Map2k4/Ppara/Greb1l/Tgfbr1/Fzd7/Prkg1/Yap1/Akap6/Mbd2/Hand2/Ndufv2/Pak1/Kr…	68	0.021872
GO:0007517	muscle organ development	83/3109	385/25730	0.215584	1.78417	5.74726	9.19743e-08	2.47466e-06	1.34507e-06	Bcl2/Zfhx3/Dmd/Igf2/Foxk1/Ski/Abcc9/Flnb/Smo/Tgfb2/Six4/Chrnd/Xk/Kmt5b/Btg2/Nras/Med20/Vangl2/Atf3/Paxbp1/Mylk/Chrna1/Ep300/Ccnt2/Fkbp1a/Smad4/Nfatc3/Ppp3cb/Prox1/Rb1/Zbtb18/Ddx17/Chd7/Sin3b/Xbp1/Zfp609/Spg11/Erbb3/Mbnl1/Eef2/Mef2d/Cfl2/Creb1/Ddx5/Lif/Bcl9l/Chd2/Myc/Foxp1/Col19a1/Fgfr2/Sox11/Megf10/Adrb2/Scn11a/Boc/Ripor2/Bmp4/Scn8a/Myorg/Vamp5/Mymk/Cyp26b1/B4galnt2/Hivep3/Hand1/Tgfbr3/Col3a1/Cop…	83	0.0266967
GO:0051017	actin filament bundle assembly	48/3109	182/25730	0.263736	2.18267	5.93592	1.05877e-07	2.78243e-06	1.51235e-06	Zeb2/Kank2/Fam107a/Asap3/Tacr1/Bloc1s6/Fhod1/Cdc42/Nrp1/Myh9/Nf2/Tjp1/Bag4/Pak2/Ppp1r9a/Tnfaip1/Dlc1/Pxn/Zyx/Dnm2/F11r/Rac1/Actn1/Cul3/Ccn2/Cald1/Ppm1e/Src/Lcp1/Ezr/Synpo2/Triobp/Fmn2/Srf/Pfn1/Cgnl1/Prkn/Sorbs1/Limd2/Spire1/Wnt4/Map3k1/Cd47/Fam171a1/Tgfbr1/Aif1l/Gas7/Pak1	48	0.015439
GO:0006942	regulation of striated muscle contraction	32/3109	100/25730	0.32	2.64831	6.12253	1.23888e-07	3.18368e-06	1.73044e-06	Dmd/Ank2/Slc8a1/Slc8a3/Adra1b/Ehd3/Agrn/Gja5/Stc1/Calm1/Atp2a2/Fkbp1a/Gnas/Slc9a1/Jup/Atp1a1/Ccn2/Gsto1/Kcnj2/Prkd1/Adrb2/Scn4a/Adgrd1/Cacna1c/Adrb3/Sri/Dsc2/Gata4/Akap6/Dlg1/Smad7/Ctnna3	32	0.0102927
GO:0006936	muscle contraction	74/3109	338/25730	0.218935	1.8119	5.57029	2.37472e-07	5.55808e-06	3.02102e-06	Dmd/Oxtr/Abcc9/Tmod2/Ank2/Slc8a1/Nedd4l/Slc8a3/Adra1b/Tacr1/Tacr2/Ehd3/Chrnd/Chrnb4/Agrn/Gja5/Mylk/Stc1/Ccdc78/Chrna1/Calm1/Adora2b/Atp2a2/Fkbp1a/Gnas/Slc9a1/Jup/Ormdl3/Smad5/Eef2/Atp1a1/Atp2b1/Ccn2/Gsto1/Kcnj2/Kcnj5/Prkd1/Hsbp1/Dock4/Adrb2/Ptger3/Scn11a/Scn4a/Actn2/Adgrd1/Nos1/3425401B19Rik/Irag1/Cacna1c/Scn3b/Zdhhc21/Adrb3/Dock5/Sri/Setd3/Ptafr/Srf/Camk2d/Vegfb/Cacna1g/Prkca/Dsc2/Edn1/Spx/Gata4…	74	0.0238019
GO:0055001	muscle cell development	58/3109	247/25730	0.234818	1.94335	5.52281	4.18824e-07	8.76052e-06	4.76166e-06	Bcl2/Dmd/Ski/Tmod2/Ank2/Smo/Slc8a1/Mylk4/Cacna2d2/Adra1b/Six4/Xk/Pgm5/Nfatc4/Dicer1/Nfatc2/Gsk3b/Ep300/Atp2a2/Smad4/Nfatc3/Ppp3cb/Prox1/Capzb/Neb/Akap13/Spg11/Hnrnpu/Pbrm1/Cfl2/Prkar1a/Nr3c1/Actn1/Sdc1/Foxp1/Cacnb4/Sypl2/Prkd1/Megf10/Alpk3/Actn2/Bmp4/Smyd3/Myorg/Rgs4/Tmtc3/Srf/Camk2d/Plec/Edn1/Ctdp1/Gata4/Map2k4/Ppara/Prkg1/Akap6/Pak1/Cflar	58	0.0186555
GO:0055117	regulation of cardiac muscle contraction	27/3109	81/25730	0.333333	2.75866	5.87698	4.67511e-07	9.55664e-06	5.19438e-06	Dmd/Ank2/Slc8a1/Adra1b/Ehd3/Agrn/Gja5/Stc1/Calm1/Atp2a2/Fkbp1a/Slc9a1/Jup/Atp1a1/Ccn2/Gsto1/Kcnj2/Adrb2/Cacna1c/Adrb3/Sri/Dsc2/Gata4/Akap6/Dlg1/Smad7/Ctnna3	27	0.00868446
GO:0048660	regulation of smooth muscle cell proliferation	49/3109	202/25730	0.242574	2.00754	5.3296	1.18103e-06	2.05977e-05	1.11956e-05	Ddr2/Igf1r/Npr3/Pdcd4/Map3k7/Nqo2/Tacr1/Gna13/Mdm2/Pten/Pde1a/Gsk3b/Dnmt1/Egfr/Tgfbr2/Map3k5/Ndrg2/Ppargc1a/Xbp1/Trib1/Mef2d/Il6ra/Myc/Foxp1/Cdkn1a/Fgfr2/Igfbp5/Src/Esr1/Ern1/Itgb3/Bmp4/Rgs5/Vipr2/Ptafr/Camk2d/Esr2/Il13/Prkca/Igfbp3/Edn1/Bmpr2/Il6/Rbpms2/Il12a/Sod2/Prkg1/Pak1/Apoe	49	0.0157607
GO:0048659	smooth muscle cell proliferation	50/3109	210/25730	0.238095	1.97047	5.23501	1.65796e-06	2.71131e-05	1.47369e-05	Ddr2/Igf1r/Npr3/Pdcd4/Map3k7/Nqo2/Tacr1/Gna13/Mdm2/Pten/Pde1a/Gsk3b/Dnmt1/Egfr/Tgfbr2/Map3k5/Ndrg2/Ppargc1a/Xbp1/Trib1/Mef2d/Il6ra/Myc/Foxp1/Cdkn1a/Fgfr2/Igfbp5/Src/Esr1/Ern1/Itgb3/Bmp4/Rgs5/Vipr2/Enpp1/Ptafr/Camk2d/Esr2/Il13/Prkca/Igfbp3/Edn1/Bmpr2/Il6/Rbpms2/Il12a/Sod2/Prkg1/Pak1/Apoe	50	0.0160823
GO:0006941	striated muscle contraction	47/3109	193/25730	0.243523	2.01539	5.2492	1.71836e-06	2.78118e-05	1.51167e-05	Dmd/Abcc9/Ank2/Slc8a1/Nedd4l/Slc8a3/Adra1b/Ehd3/Chrnd/Agrn/Gja5/Stc1/Ccdc78/Chrna1/Calm1/Atp2a2/Fkbp1a/Gnas/Slc9a1/Jup/Smad5/Eef2/Atp1a1/Ccn2/Gsto1/Kcnj2/Kcnj5/Prkd1/Adrb2/Scn4a/Adgrd1/Nos1/3425401B19Rik/Cacna1c/Scn3b/Adrb3/Sri/Camk2d/Vegfb/Dsc2/Gata4/Stac/Akap6/Map2k3/Dlg1/Smad7/Ctnna3	47	0.0151174
GO:0007519	skeletal muscle tissue development	50/3109	213/25730	0.234742	1.94272	5.12179	2.56747e-06	3.90454e-05	2.12226e-05	Bcl2/Dmd/Igf2/Ski/Abcc9/Flnb/Smo/Six4/Chrnd/Xk/Btg2/Nras/Med20/Atf3/Chrna1/Ep300/Ccnt2/Nfatc3/Ppp3cb/Rb1/Zbtb18/Ddx17/Sin3b/Spg11/Mbnl1/Eef2/Mef2d/Cfl2/Ddx5/Bcl9l/Myc/Foxp1/Col19a1/Sox11/Megf10/Adrb2/Myorg/Vamp5/Cyp26b1/B4galnt2/Hivep3/Cops2/Skil/Plec/Prkaa1/Cited2/Gata4/Cflar/Kras/Gpcpd1	50	0.0160823
GO:0055017	cardiac muscle tissue growth	34/3109	124/25730	0.274194	2.26922	5.25221	2.83704e-06	4.22269e-05	2.29519e-05	Jarid2/Ncam1/Adra1b/Tgfb2/Mapk11/Pten/Gsk3b/Ep300/Tgfbr2/Akap13/Prkar1a/Ccnd2/Nr3c1/Sav1/Foxp1/Fgfr2/Tenm4/Vgll4/Rgs4/Camk2d/Tgfbr3/Edn1/Ctdp1/Cited2/Gata4/Map2k4/Ppara/Tgfbr1/Prkg1/Yap1/Akap6/Pak1/Kras/Kcnk2	34	0.010936
GO:0060538	skeletal muscle organ development	52/3109	228/25730	0.22807	1.8875	4.99018	4.03149e-06	5.62799e-05	3.05902e-05	Bcl2/Dmd/Igf2/Ski/Abcc9/Flnb/Smo/Six4/Chrnd/Xk/Btg2/Nras/Med20/Atf3/Chrna1/Ep300/Ccnt2/Nfatc3/Ppp3cb/Rb1/Zbtb18/Ddx17/Sin3b/Spg11/Mbnl1/Eef2/Mef2d/Cfl2/Ddx5/Bcl9l/Myc/Foxp1/Col19a1/Sox11/Megf10/Adrb2/Scn11a/Myorg/Vamp5/Cyp26b1/B4galnt2/Hivep3/Cops2/Skil/Plec/Prkaa1/Cited2/Gata4/Fgfrl1/Cflar/Kras/Gpcpd1	52	0.0167256
GO:0014812	muscle cell migration	37/3109	143/25730	0.258741	2.14134	5.07385	4.72393e-06	6.40878e-05	3.48341e-05	Ddr2/Bcl2/Map3k7/Smo/Has2/Tacr1/Gna13/Mdm2/Six4/Nrp1/Myh9/Rapgef4/Ppargc1a/Xbp1/Trib1/Tmsb4x/Crk/Rock1/Myc/Igfbp5/Myo5a/Megf10/Dock4/Src/Net1/Itgb3/Enpp1/Dock5/Camk2d/Sema6d/Igfbp3/Ddr1/Plekho1/Prkg1/Pak1/Atp7a/Itga4	37	0.0119009
GO:0110053	regulation of actin filament organization	60/3109	283/25730	0.212014	1.75462	4.73229	9.07177e-06	0.000109	5.92453e-05	Sema5a/Tmod2/Kank2/Asap3/Gm14137/Tacr1/Prkcd/Ap1ar/Mtpn/F2rl1/Fhod1/Cdc42/Nrp1/Capza2/Myh9/Nf2/Tjp1/Bag4/Rasa1/Pak2/Ppp1r9a/Capzb/Inppl1/Actr3/Arhgap35/C9orf72/Dlc1/Sptbn1/Pxn/Ssh2/Tmsb4x/Cfl2/F11r/Rac1/Ccn2/Sptbn2/Ppm1e/Synpo2/Actn2/Washc5/Dnai3/Rgs4/Cdc42ep4/Pfn1/Add3/Cgnl1/Pecam1/Nck2/Prkn/Cyfip1/Mlst8/Wnt4/Map3k1/Cd47/Rdx/Tgfbr1/Brk1/Pak1/Fmn1/Dlg1	60	0.0192988
GO:0051145	smooth muscle cell differentiation	25/3109	83/25730	0.301205	2.49276	5.04984	9.60602e-06	0.000114112	6.20241e-05	Nfatc1/Pdcd4/Smarca2/Aplnr/Nfatc4/Vangl2/Nfatc2/Dnmt1/Nfatc3/Ankrd17/Pbrm1/Pias1/Tmsb4x/Epc1/Qki/Mecp2/Fgfr2/Cth/Bmp4/Srf/Wnt4/Ntf3/Rbpms2/Sod2/Prdm6	25	0.00804117
GO:0030038	contractile actin filament bundle assembly	32/3109	120/25730	0.266667	2.20693	4.91284	1.03278e-05	0.000120638	6.5571e-05	Zeb2/Kank2/Asap3/Tacr1/Fhod1/Cdc42/Nrp1/Nf2/Tjp1/Bag4/Pak2/Ppp1r9a/Tnfaip1/Dlc1/Pxn/Zyx/Dnm2/F11r/Rac1/Cul3/Ccn2/Ppm1e/Src/Srf/Pfn1/Cgnl1/Sorbs1/Wnt4/Cd47/Fam171a1/Tgfbr1/Pak1	32	0.0102927
GO:0034390	smooth muscle cell apoptotic process	15/3109	37/25730	0.405405	3.35512	5.31463	1.13307e-05	0.000130896	7.11465e-05	Pdcd4/Pde1a/Gsk3b/Dnmt1/Apoh/Esr1/Cftr/Atf4/Edn1/Map2k4/Il12a/Sod2/Lypd3/Stk4/Gria4	15	0.0048247
GO:1904738	vascular associated smooth muscle cell migration	17/3109	46/25730	0.369565	3.05851	5.18044	1.30082e-05	0.000147037	7.992e-05	Ddr2/Map3k7/Smo/Gna13/Mdm2/Nrp1/Myh9/Xbp1/Igfbp5/Myo5a/Dock4/Enpp1/Dock5/Prkg1/Pak1/Atp7a/Itga4	17	0.005468
GO:0060048	cardiac muscle contraction	36/3109	144/25730	0.25	2.06899	4.76893	1.44282e-05	0.000159368	8.66224e-05	Dmd/Abcc9/Ank2/Slc8a1/Nedd4l/Adra1b/Ehd3/Agrn/Gja5/Stc1/Calm1/Atp2a2/Fkbp1a/Slc9a1/Jup/Smad5/Atp1a1/Ccn2/Gsto1/Kcnj2/Kcnj5/Adrb2/3425401B19Rik/Cacna1c/Scn3b/Adrb3/Sri/Camk2d/Vegfb/Dsc2/Gata4/Akap6/Map2k3/Dlg1/Smad7/Ctnna3	36	0.0115793
GO:1990874	vascular associated smooth muscle cell proliferation	25/3109	85/25730	0.294118	2.43411	4.90972	1.52137e-05	0.000166583	9.0544e-05	Ddr2/Pdcd4/Map3k7/Nqo2/Gna13/Mdm2/Pten/Dnmt1/Map3k5/Ndrg2/Ppargc1a/Xbp1/Mef2d/Cdkn1a/Fgfr2/Igfbp5/Src/Ern1/Rgs5/Enpp1/Camk2d/Edn1/Sod2/Prkg1/Pak1	25	0.00804117
GO:0051150	regulation of smooth muscle cell differentiation	15/3109	38/25730	0.394737	3.26683	5.18416	1.66338e-05	0.000178714	9.71374e-05	Nfatc1/Pdcd4/Nfatc2/Dnmt1/Nfatc3/Ankrd17/Pias1/Tmsb4x/Mecp2/Fgfr2/Cth/Bmp4/Rbpms2/Sod2/Prdm6	15	0.0048247
GO:0014909	smooth muscle cell migration	32/3109	123/25730	0.260163	2.1531	4.75232	1.78523e-05	0.000189222	0.000102849	Ddr2/Bcl2/Map3k7/Smo/Has2/Tacr1/Gna13/Mdm2/Nrp1/Myh9/Rapgef4/Ppargc1a/Xbp1/Trib1/Tmsb4x/Crk/Myc/Igfbp5/Myo5a/Dock4/Src/Itgb3/Enpp1/Dock5/Camk2d/Sema6d/Igfbp3/Ddr1/Prkg1/Pak1/Atp7a/Itga4	32	0.0102927
GO:0010661	positive regulation of muscle cell apoptotic process	17/3109	47/25730	0.361702	2.99344	5.07101	1.80944e-05	0.000190506	0.000103547	Pdcd4/Pten/Atp2a2/Smad4/Map3k5/Eif5a/Adrb2/Atf4/Camk2a/Camk2d/Trem1/Mapk8/Pou4f2/Igfbp3/Il12a/Sod2/Stk4	17	0.005468
GO:1904705	regulation of vascular associated smooth muscle cell proliferation	24/3109	81/25730	0.296296	2.45214	4.85268	1.95151e-05	0.000199136	0.000108238	Ddr2/Pdcd4/Map3k7/Nqo2/Gna13/Mdm2/Pten/Dnmt1/Map3k5/Ndrg2/Ppargc1a/Xbp1/Mef2d/Cdkn1a/Fgfr2/Igfbp5/Src/Ern1/Rgs5/Camk2d/Edn1/Sod2/Prkg1/Pak1	24	0.00771952
GO:0055002	striated muscle cell development	47/3109	211/25730	0.222749	1.84346	4.5608	2.18832e-05	0.00021939	0.000119246	Bcl2/Dmd/Ski/Tmod2/Smo/Slc8a1/Mylk4/Adra1b/Six4/Xk/Pgm5/Dicer1/Nfatc2/Gsk3b/Ep300/Smad4/Nfatc3/Ppp3cb/Prox1/Neb/Akap13/Spg11/Hnrnpu/Cfl2/Prkar1a/Nr3c1/Sdc1/Foxp1/Prkd1/Alpk3/Actn2/Bmp4/Smyd3/Myorg/Rgs4/Srf/Camk2d/Plec/Edn1/Ctdp1/Gata4/Map2k4/Ppara/Prkg1/Akap6/Pak1/Cflar	47	0.0151174
GO:0014897	striated muscle hypertrophy	33/3109	130/25730	0.253846	2.10082	4.66483	2.30279e-05	0.000230499	0.000125285	Jarid2/Ece1/Adra1b/Mtpn/Gsk3b/Ep300/Atp2a2/Smad4/Nfatc3/Slc9a1/Pak2/Kdm4a/Akap13/Nr3c1/Rock1/Foxp1/Igfbp5/Tnfrsf1a/Bmp4/Mymk/Rgs4/Camk2d/Prkca/Edn1/Ctdp1/Gata4/Map2k4/Pde9a/Ppara/Prkg1/Akap6/Hand2/Pak1	33	0.0106143
GO:1903115	regulation of actin filament-based movement	18/3109	53/25730	0.339623	2.81071	4.89193	2.78758e-05	0.000271681	0.000147668	Zeb2/Ank2/Gja5/Stc1/Atp2a2/Jup/Atp1a1/Kcnj2/Adrb2/Ptger3/Nos1/Cacna1c/Sri/Dsc2/Gata4/Akap6/Dlg1/Ctnna3	18	0.00578964
GO:1904754	positive regulation of vascular associated smooth muscle cell migration	12/3109	27/25730	0.444444	3.67821	5.16179	2.85039e-05	0.000276093	0.000150067	Ddr2/Map3k7/Smo/Mdm2/Nrp1/Xbp1/Igfbp5/Myo5a/Dock4/Dock5/Pak1/Atp7a	12	0.00385976
GO:0014911	positive regulation of smooth muscle cell migration	22/3109	73/25730	0.30137	2.49413	4.73928	3.19545e-05	0.000306492	0.000166589	Ddr2/Bcl2/Map3k7/Smo/Has2/Mdm2/Nrp1/Rapgef4/Xbp1/Tmsb4x/Crk/Myc/Igfbp5/Myo5a/Dock4/Src/Itgb3/Dock5/Camk2d/Sema6d/Pak1/Atp7a	22	0.00707623
GO:0014896	muscle hypertrophy	33/3109	132/25730	0.25	2.06899	4.56483	3.21702e-05	0.000306492	0.000166589	Jarid2/Ece1/Adra1b/Mtpn/Gsk3b/Ep300/Atp2a2/Smad4/Nfatc3/Slc9a1/Pak2/Kdm4a/Akap13/Nr3c1/Rock1/Foxp1/Igfbp5/Tnfrsf1a/Bmp4/Mymk/Rgs4/Camk2d/Prkca/Edn1/Ctdp1/Gata4/Map2k4/Pde9a/Ppara/Prkg1/Akap6/Hand2/Pak1	33	0.0106143
GO:1904752	regulation of vascular associated smooth muscle cell migration	15/3109	40/25730	0.375	3.10349	4.93576	3.41528e-05	0.000320934	0.000174439	Ddr2/Map3k7/Smo/Gna13/Mdm2/Nrp1/Myh9/Xbp1/Igfbp5/Myo5a/Dock4/Dock5/Prkg1/Pak1/Atp7a	15	0.0048247
GO:0034391	regulation of smooth muscle cell apoptotic process	14/3109	36/25730	0.388889	3.21843	4.93796	3.86964e-05	0.000357233	0.000194169	Pdcd4/Pde1a/Gsk3b/Dnmt1/Apoh/Esr1/Cftr/Atf4/Edn1/Il12a/Sod2/Lypd3/Stk4/Gria4	14	0.00450306
GO:0014910	regulation of smooth muscle cell migration	29/3109	111/25730	0.261261	2.16219	4.54908	3.97413e-05	0.000364209	0.000197961	Ddr2/Bcl2/Map3k7/Smo/Has2/Tacr1/Gna13/Mdm2/Nrp1/Myh9/Rapgef4/Ppargc1a/Xbp1/Trib1/Tmsb4x/Crk/Myc/Igfbp5/Myo5a/Dock4/Src/Itgb3/Dock5/Camk2d/Sema6d/Igfbp3/Prkg1/Pak1/Atp7a	29	0.00932776
GO:0051148	negative regulation of muscle cell differentiation	22/3109	74/25730	0.297297	2.46042	4.66408	4.03272e-05	0.000368505	0.000200296	Igf2/Nfatc1/Pdcd4/Nfatc2/Dnmt1/Smad4/Nfatc3/Ankrd17/Xbp1/Ccnd2/Foxp1/Mecp2/Dkk1/Rgs4/Ctdp1/Ehmt1/Bmpr2/Ppara/Rbpms2/Fzd7/Pak1/Prdm6	22	0.00707623
GO:0010665	regulation of cardiac muscle cell apoptotic process	21/3109	70/25730	0.3	2.48279	4.60539	5.16605e-05	0.000459399	0.0002497	Bcl2/Pten/Atp2a2/Smad4/Map3k5/Eif5a/Npm1/Qki/Adrb2/Pax8/Camk2a/Camk2d/Trem1/Mapk8/Pou4f2/Igfbp3/Gata4/Sfrp2/Pdpk1/Hand2/Cflar	21	0.00675458
GO:0010666	positive regulation of cardiac muscle cell apoptotic process	12/3109	29/25730	0.413793	3.42454	4.84305	6.74349e-05	0.000569893	0.000309757	Pten/Atp2a2/Smad4/Map3k5/Eif5a/Adrb2/Camk2a/Camk2d/Trem1/Mapk8/Pou4f2/Igfbp3	12	0.00385976
GO:0003300	cardiac muscle hypertrophy	31/3109	126/25730	0.246032	2.03615	4.32236	7.60734e-05	0.000630208	0.000342541	Jarid2/Ece1/Adra1b/Mtpn/Gsk3b/Ep300/Atp2a2/Smad4/Nfatc3/Slc9a1/Pak2/Kdm4a/Akap13/Nr3c1/Rock1/Foxp1/Tnfrsf1a/Bmp4/Rgs4/Camk2d/Prkca/Edn1/Ctdp1/Gata4/Map2k4/Pde9a/Ppara/Prkg1/Akap6/Hand2/Pak1	31	0.00997105
GO:0048745	smooth muscle tissue development	13/3109	34/25730	0.382353	3.16434	4.68165	8.97183e-05	0.000715927	0.000389132	Tfap2b/Smo/Fosl2/Zfand5/Mylk/Prox1/Ptch1/Foxp1/Bmp4/Osr1/Srf/Col3a1/Dlg1	13	0.00418141
GO:0055022	negative regulation of cardiac muscle tissue growth	13/3109	34/25730	0.382353	3.16434	4.68165	8.97183e-05	0.000715927	0.000389132	Jarid2/Mapk11/Pten/Tgfbr2/Sav1/Foxp1/Vgll4/Rgs4/Ctdp1/Cited2/Ppara/Pak1/Kcnk2	13	0.00418141
GO:0035886	vascular associated smooth muscle cell differentiation	15/3109	43/25730	0.348837	2.88697	4.59101	9.03438e-05	0.000718187	0.000390361	Nfatc1/Pdcd4/Smarca2/Aplnr/Nfatc4/Vangl2/Nfatc2/Dnmt1/Nfatc3/Pbrm1/Epc1/Qki/Cth/Srf/Sod2	15	0.0048247
GO:0086004	regulation of cardiac muscle cell contraction	15/3109	43/25730	0.348837	2.88697	4.59101	9.03438e-05	0.000718187	0.000390361	Ank2/Gja5/Stc1/Atp2a2/Jup/Atp1a1/Kcnj2/Adrb2/Cacna1c/Sri/Dsc2/Gata4/Akap6/Dlg1/Ctnna3	15	0.0048247
GO:0051151	negative regulation of smooth muscle cell differentiation	9/3109	18/25730	0.5	4.13799	4.93725	9.45378e-05	0.000745877	0.000405411	Nfatc1/Pdcd4/Nfatc2/Dnmt1/Nfatc3/Ankrd17/Mecp2/Rbpms2/Prdm6	9	0.00289482
GO:0086003	cardiac muscle cell contraction	22/3109	78/25730	0.282051	2.33425	4.37511	9.69195e-05	0.000760855	0.000413552	Abcc9/Ank2/Nedd4l/Gja5/Stc1/Atp2a2/Slc9a1/Jup/Atp1a1/Kcnj2/Kcnj5/Adrb2/3425401B19Rik/Cacna1c/Scn3b/Sri/Camk2d/Dsc2/Gata4/Akap6/Dlg1/Ctnna3	22	0.00707623
GO:1904707	positive regulation of vascular associated smooth muscle cell proliferation	16/3109	48/25730	0.333333	2.75866	4.5212	9.9188e-05	0.00077288	0.000420089	Ddr2/Map3k7/Nqo2/Mdm2/Dnmt1/Map3k5/Ppargc1a/Xbp1/Mef2d/Fgfr2/Igfbp5/Src/Ern1/Camk2d/Edn1/Pak1	16	0.00514635
GO:0010662	regulation of striated muscle cell apoptotic process	21/3109	73/25730	0.287671	2.38076	4.37968	0.00010152	0.000788126	0.000428375	Bcl2/Pten/Atp2a2/Smad4/Map3k5/Eif5a/Npm1/Qki/Adrb2/Pax8/Camk2a/Camk2d/Trem1/Mapk8/Pou4f2/Igfbp3/Gata4/Sfrp2/Pdpk1/Hand2/Cflar	21	0.00675458
GO:0055021	regulation of cardiac muscle tissue growth	24/3109	89/25730	0.269663	2.23172	4.31526	0.000104178	0.000806773	0.000438511	Jarid2/Ncam1/Mapk11/Pten/Ep300/Tgfbr2/Ccnd2/Nr3c1/Sav1/Foxp1/Fgfr2/Vgll4/Rgs4/Tgfbr3/Edn1/Ctdp1/Cited2/Gata4/Ppara/Tgfbr1/Yap1/Akap6/Pak1/Kcnk2	24	0.00771952
GO:0048661	positive regulation of smooth muscle cell proliferation	30/3109	123/25730	0.243902	2.01853	4.19771	0.000116599	0.000884468	0.000480741	Ddr2/Igf1r/Map3k7/Nqo2/Mdm2/Gsk3b/Dnmt1/Egfr/Tgfbr2/Map3k5/Ppargc1a/Xbp1/Mef2d/Il6ra/Myc/Foxp1/Fgfr2/Igfbp5/Src/Ern1/Itgb3/Bmp4/Ptafr/Camk2d/Il13/Prkca/Edn1/Il6/Rbpms2/Pak1	30	0.0096494
GO:0010656	negative regulation of muscle cell apoptotic process	21/3109	74/25730	0.283784	2.34859	4.30691	0.000125766	0.000942648	0.000512363	Bcl2/Igf1r/Lifr/Gsk3b/Dnmt1/Apoh/Npm1/Qki/Adrb2/Esr1/Pax8/Cftr/Adcyap1/Edn1/Gata4/Sfrp2/Lypd3/Pdpk1/Hand2/Gria4/Cflar	21	0.00675458
GO:0010663	positive regulation of striated muscle cell apoptotic process	12/3109	31/25730	0.387097	3.2036	4.55116	0.00014539	0.00107399	0.000583753	Pten/Atp2a2/Smad4/Map3k5/Eif5a/Adrb2/Camk2a/Camk2d/Trem1/Mapk8/Pou4f2/Igfbp3	12	0.00385976
GO:0043500	muscle adaptation	34/3109	148/25730	0.22973	1.90124	4.07632	0.000150857	0.00110444	0.000600303	Jarid2/Dmd/Nfatc1/Ece1/Mtpn/Gsk3b/Ep300/Atp2a2/Smad4/Nfatc3/Slc9a1/Kdm4a/Nr3c1/Rock1/Foxp1/Igfbp5/Tnfrsf1a/Bmp4/Tead1/Mymk/Rgs4/Gatm/Camk2d/Prkca/Edn1/Ctdp1/Gata4/Pde9a/Ppara/Srl/Akap6/Hand2/Pak1/Cflar	34	0.010936
GO:0014743	regulation of muscle hypertrophy	24/3109	91/25730	0.263736	2.18267	4.18988	0.000151713	0.00110812	0.000602302	Jarid2/Ece1/Mtpn/Gsk3b/Ep300/Smad4/Nfatc3/Slc9a1/Nr3c1/Rock1/Foxp1/Igfbp5/Tnfrsf1a/Mymk/Rgs4/Camk2d/Prkca/Edn1/Ctdp1/Pde9a/Ppara/Akap6/Hand2/Pak1	24	0.00771952
GO:0043502	regulation of muscle adaptation	29/3109	119/25730	0.243697	2.01683	4.1217	0.000152581	0.00111057	0.000603635	Jarid2/Dmd/Nfatc1/Ece1/Mtpn/Gsk3b/Ep300/Atp2a2/Smad4/Nfatc3/Slc9a1/Nr3c1/Rock1/Foxp1/Igfbp5/Tnfrsf1a/Tead1/Mymk/Rgs4/Camk2d/Prkca/Edn1/Ctdp1/Pde9a/Ppara/Srl/Akap6/Hand2/Pak1	29	0.00932776
GO:0006940	regulation of smooth muscle contraction	20/3109	70/25730	0.285714	2.36456	4.23819	0.000163114	0.00117771	0.000640128	Oxtr/Tacr1/Tacr2/Chrnb4/Adora2b/Ormdl3/Atp2b1/Dock4/Adrb2/Ptger3/Irag1/Zdhhc21/Adrb3/Dock5/Setd3/Ptafr/Srf/Edn1/Spx/Prkg1	20	0.00643294
GO:0014855	striated muscle cell proliferation	25/3109	97/25730	0.257732	2.13298	4.14453	0.00016606	0.00118674	0.000645034	Jarid2/Ncam1/Tgfb2/Mapk11/Pten/Paxbp1/Stat3/Tgfbr2/Prkar1a/Ccnd2/Sav1/Foxp1/Fgfr2/Tenm4/Megf10/Vgll4/Tgfbr3/Hgf/Cited2/Gata4/Tgfbr1/Yap1/Cflar/Kras/Kcnk2	25	0.00804117
GO:0010659	cardiac muscle cell apoptotic process	21/3109	76/25730	0.276316	2.28678	4.16486	0.000190051	0.00132951	0.000722639	Bcl2/Pten/Atp2a2/Smad4/Map3k5/Eif5a/Npm1/Qki/Adrb2/Pax8/Camk2a/Camk2d/Trem1/Mapk8/Pou4f2/Igfbp3/Gata4/Sfrp2/Pdpk1/Hand2/Cflar	21	0.00675458
GO:0060038	cardiac muscle cell proliferation	20/3109	71/25730	0.28169	2.33126	4.16426	0.000201559	0.0013869	0.000753832	Jarid2/Ncam1/Tgfb2/Mapk11/Pten/Tgfbr2/Prkar1a/Ccnd2/Sav1/Foxp1/Fgfr2/Tenm4/Vgll4/Tgfbr3/Cited2/Gata4/Tgfbr1/Yap1/Kras/Kcnk2	20	0.00643294
GO:0055007	cardiac muscle cell differentiation	37/3109	170/25730	0.217647	1.80124	3.88574	0.000253856	0.00168417	0.000915408	Slc8a1/Rara/Adra1b/Dicer1/Gsk3b/Ep300/Calr/Smad4/Prox1/Slc9a1/Neb/Akap13/Hnrnpu/Ccnd2/Nr3c1/Foxp1/Alpk3/Actn2/Bmp4/Dkk1/Kdm6b/3425401B19Rik/Rgs4/Srf/Camk2d/Plec/Edn1/Ctdp1/Gata4/Map2k4/Ppara/Greb1l/Fzd7/Prkg1/Akap6/Hand2/Pak1	37	0.0119009
GO:0003298	physiological muscle hypertrophy	16/3109	52/25730	0.307692	2.54645	4.13832	0.000284416	0.00185179	0.00100652	Adra1b/Gsk3b/Ep300/Akap13/Nr3c1/Foxp1/Rgs4/Camk2d/Edn1/Ctdp1/Gata4/Map2k4/Ppara/Prkg1/Akap6/Pak1	16	0.00514635
GO:0003301	physiological cardiac muscle hypertrophy	16/3109	52/25730	0.307692	2.54645	4.13832	0.000284416	0.00185179	0.00100652	Adra1b/Gsk3b/Ep300/Akap13/Nr3c1/Foxp1/Rgs4/Camk2d/Edn1/Ctdp1/Gata4/Map2k4/Ppara/Prkg1/Akap6/Pak1	16	0.00514635
GO:0061049	cell growth involved in cardiac muscle cell development	16/3109	52/25730	0.307692	2.54645	4.13832	0.000284416	0.00185179	0.00100652	Adra1b/Gsk3b/Ep300/Akap13/Nr3c1/Foxp1/Rgs4/Camk2d/Edn1/Ctdp1/Gata4/Map2k4/Ppara/Prkg1/Akap6/Pak1	16	0.00514635
GO:0010658	striated muscle cell apoptotic process	21/3109	79/25730	0.265823	2.19994	3.95993	0.000340462	0.00215	0.0011686	Bcl2/Pten/Atp2a2/Smad4/Map3k5/Eif5a/Npm1/Qki/Adrb2/Pax8/Camk2a/Camk2d/Trem1/Mapk8/Pou4f2/Igfbp3/Gata4/Sfrp2/Pdpk1/Hand2/Cflar	21	0.00675458
GO:0006939	smooth muscle contraction	28/3109	119/25730	0.235294	1.94729	3.8398	0.00036624	0.0022673	0.00123236	Oxtr/Slc8a1/Tacr1/Tacr2/Chrnb4/Mylk/Adora2b/Ormdl3/Atp2b1/Dock4/Adrb2/Ptger3/Scn11a/Irag1/Cacna1c/Zdhhc21/Adrb3/Dock5/Setd3/Ptafr/Srf/Cacna1g/Edn1/Spx/Trpv1/Prkg1/Dlg1/Apbb2	28	0.00900611
GO:0010882	regulation of cardiac muscle contraction by calcium ion signaling	9/3109	21/25730	0.428571	3.54685	4.32848	0.00040691	0.00245393	0.0013338	Dmd/Ank2/Slc8a1/Calm1/Atp2a2/Fkbp1a/Slc9a1/Gsto1/Cacna1c	9	0.00289482
GO:0030048	actin filament-based movement	31/3109	138/25730	0.224638	1.8591	3.75141	0.000436524	0.00259523	0.0014106	Zeb2/Abcc9/Ank2/Nedd4l/Gja5/Myo7a/Stc1/Atp2a2/Myh9/Slc9a1/Jup/Wasl/Atp1a1/Rock1/Qki/Kcnj2/Kcnj5/Myo5a/Adrb2/Ptger3/Nos1/3425401B19Rik/Cacna1c/Scn3b/Sri/Camk2d/Dsc2/Gata4/Akap6/Dlg1/Ctnna3	31	0.00997105
GO:0051149	positive regulation of muscle cell differentiation	22/3109	86/25730	0.255814	2.11711	3.84696	0.0004461	0.00263475	0.00143208	Bcl2/Nid1/Mdm2/Gsk3b/Ep300/Prox1/Pias1/Tmsb4x/Eif5a/Nr3c1/Epc1/Trim32/Prkd1/Hopx/Cth/Bmp4/Atp11a/Setd3/Cyp26b1/Edn1/Sod2/Akap6	22	0.00707623
GO:0060043	regulation of cardiac muscle cell proliferation	16/3109	55/25730	0.290909	2.40756	3.87398	0.000573673	0.00326273	0.00177341	Jarid2/Ncam1/Mapk11/Pten/Tgfbr2/Ccnd2/Sav1/Foxp1/Fgfr2/Vgll4/Tgfbr3/Cited2/Gata4/Tgfbr1/Yap1/Kcnk2	16	0.00514635
GO:1905063	regulation of vascular associated smooth muscle cell differentiation	7/3109	14/25730	0.5	4.13799	4.35391	0.000590579	0.0033199	0.00180449	Nfatc1/Pdcd4/Nfatc2/Dnmt1/Nfatc3/Cth/Sod2	7	0.00225153
GO:0010611	regulation of cardiac muscle hypertrophy	22/3109	88/25730	0.25	2.06899	3.72397	0.000627043	0.00347523	0.00188892	Jarid2/Ece1/Mtpn/Gsk3b/Ep300/Smad4/Nfatc3/Slc9a1/Nr3c1/Rock1/Foxp1/Tnfrsf1a/Rgs4/Camk2d/Prkca/Edn1/Ctdp1/Pde9a/Ppara/Akap6/Hand2/Pak1	22	0.00707623
GO:0055013	cardiac muscle cell development	27/3109	117/25730	0.230769	1.90984	3.65674	0.000638149	0.00351792	0.00191212	Slc8a1/Adra1b/Dicer1/Gsk3b/Ep300/Smad4/Prox1/Neb/Akap13/Hnrnpu/Nr3c1/Foxp1/Alpk3/Actn2/Bmp4/Rgs4/Srf/Camk2d/Plec/Edn1/Ctdp1/Gata4/Map2k4/Ppara/Prkg1/Akap6/Pak1	27	0.00868446
GO:0060044	negative regulation of cardiac muscle cell proliferation	8/3109	18/25730	0.444444	3.67821	4.21385	0.000640333	0.00351792	0.00191212	Jarid2/Mapk11/Pten/Tgfbr2/Sav1/Vgll4/Cited2/Kcnk2	8	0.00257317
GO:0034392	negative regulation of smooth muscle cell apoptotic process	8/3109	19/25730	0.421053	3.48462	4.01646	0.000989401	0.00490668	0.00266696	Gsk3b/Dnmt1/Apoh/Esr1/Cftr/Edn1/Lypd3/Gria4	8	0.00257317
GO:0098901	regulation of cardiac muscle cell action potential	10/3109	28/25730	0.357143	2.9557	3.83853	0.0010872	0.00531031	0.00288635	Ank2/Gja5/Calm1/Atp2a2/Jup/Cacna1c/Camk2d/Dsc2/Dlg1/Ctnna3	10	0.00321647
GO:0051153	regulation of striated muscle cell differentiation	25/3109	109/25730	0.229358	1.89816	3.48365	0.00109071	0.00532332	0.00289342	Bcl2/Gsk3b/Ep300/Smad4/Prox1/Xbp1/Rbm38/Ccnd2/Nr3c1/Epc1/Trim32/Foxp1/Prkd1/Hopx/Bmp4/Dkk1/Atp11a/Rgs4/Cyp26b1/Edn1/Ctdp1/Ppara/Fzd7/Akap6/Pak1	25	0.00804117
GO:0048662	negative regulation of smooth muscle cell proliferation	19/3109	75/25730	0.253333	2.09658	3.52574	0.00120557	0.00578528	0.00314451	Npr3/Pdcd4/Gna13/Pten/Ndrg2/Ppargc1a/Trib1/Cdkn1a/Igfbp5/Esr1/Rgs5/Vipr2/Esr2/Igfbp3/Bmpr2/Il12a/Sod2/Prkg1/Apoe	19	0.00611129
GO:0014742	positive regulation of muscle hypertrophy	14/3109	48/25730	0.291667	2.41383	3.63469	0.00120919	0.00578942	0.00314676	Ece1/Mtpn/Ep300/Nfatc3/Slc9a1/Nr3c1/Rock1/Mymk/Camk2d/Prkca/Edn1/Pde9a/Akap6/Hand2	14	0.00450306
GO:0032231	regulation of actin filament bundle assembly	26/3109	117/25730	0.222222	1.83911	3.37245	0.00143231	0.00662906	0.00360314	Kank2/Asap3/Tacr1/Fhod1/Cdc42/Nrp1/Nf2/Tjp1/Bag4/Pak2/Ppp1r9a/Dlc1/Pxn/F11r/Rac1/Ccn2/Ppm1e/Synpo2/Pfn1/Cgnl1/Prkn/Wnt4/Map3k1/Cd47/Tgfbr1/Pak1	26	0.00836282
GO:0014902	myotube differentiation	31/3109	148/25730	0.209459	1.73348	3.31756	0.00148984	0.00679154	0.00369145	Bcl2/Dmd/Ski/Smo/Six4/Xk/Nfatc2/Gsk3b/Myh9/Nfatc3/Ppp3cb/Ptgfrn/Xbp1/Spg11/Cxcl12/Ehd1/Rbm38/Myc/Ripor2/Smyd3/Myorg/Atp11a/Mymk/Dock5/Cyp26b1/Adamts15/B4galnt2/Plec/Plekho1/Dyrk1b/Cflar	31	0.00997105
GO:0030832	regulation of actin filament length	34/3109	167/25730	0.203593	1.68493	3.29203	0.0015161	0.00687966	0.00373935	Sema5a/Tmod2/Kank2/Gm14137/Prkcd/Mtpn/F2rl1/Capza2/Bag4/Rasa1/Ppp1r9a/Capzb/Actr3/Neb/Arhgap35/Sptbn1/Ssh2/Tmsb4x/Cfl2/Rac1/Sptbn2/Actn2/Cdc42ep4/Pfn1/Add3/Pecam1/Nck2/Cyfip1/Mlst8/Map3k1/Rdx/Brk1/Fmn1/Dlg1	34	0.010936
GO:0010881	regulation of cardiac muscle contraction by regulation of the release of sequestered calcium ion	7/3109	16/25730	0.4375	3.62074	3.88745	0.00158055	0.00710797	0.00386344	Dmd/Ank2/Slc8a1/Calm1/Fkbp1a/Gsto1/Cacna1c	7	0.00225153
GO:0014819	regulation of skeletal muscle contraction	8/3109	21/25730	0.380952	3.15275	3.6587	0.00213299	0.0091046	0.00494868	Dmd/Slc8a3/Gnas/Gsto1/Kcnj2/Prkd1/Scn4a/Adgrd1	8	0.00257317
GO:0045986	negative regulation of smooth muscle contraction	8/3109	21/25730	0.380952	3.15275	3.6587	0.00213299	0.0091046	0.00494868	Adora2b/Dock4/Adrb2/Ptger3/Irag1/Adrb3/Dock5/Prkg1	8	0.00257317
GO:0086001	cardiac muscle cell action potential	16/3109	63/25730	0.253968	2.10183	3.24612	0.00276798	0.0112	0.00608761	Dmd/Ank2/Nedd4l/Gja5/Calm1/Atp2a2/Jup/Kcnj2/Kcnj5/Cacna1c/Scn3b/Camk2d/Dsc2/Slmap/Dlg1/Ctnna3	16	0.00514635
GO:0010613	positive regulation of cardiac muscle hypertrophy	13/3109	47/25730	0.276596	2.2891	3.27928	0.00301141	0.0120304	0.00653894	Ece1/Mtpn/Ep300/Nfatc3/Slc9a1/Nr3c1/Rock1/Camk2d/Prkca/Edn1/Pde9a/Akap6/Hand2	13	0.00418141
GO:0030041	actin filament polymerization	33/3109	168/25730	0.196429	1.62564	3.0161	0.00321511	0.0126436	0.00687224	Cd2ap/Tmod2/Kank2/Fam107a/Gm14137/Prkcd/Mtpn/Capza2/Bag4/Rasa1/Ppp1r9a/Capzb/Actr3/Wasl/Sptbn1/Ssh2/Tmsb4x/Rac1/Sptbn2/Washc5/Cdc42ep4/Pfn1/Add3/Pecam1/Nck2/Cyfip1/Mlst8/Map3k1/Rdx/Gas7/Fmn1/Dlg1/Diaph2	33	0.0106143
GO:0046716	muscle cell cellular homeostasis	9/3109	27/25730	0.333333	2.75866	3.38951	0.00330509	0.0129007	0.007012	Dmd/Chrna1/Plg/Cfl2/Trim32/Enpp1/Srf/Prkca/Il6	9	0.00289482
GO:0003009	skeletal muscle contraction	14/3109	54/25730	0.259259	2.14562	3.12421	0.00405851	0.014978	0.00814106	Dmd/Slc8a3/Chrnd/Ccdc78/Chrna1/Gnas/Eef2/Gsto1/Kcnj2/Prkd1/Adrb2/Scn4a/Adgrd1/Stac	14	0.00450306
GO:1905288	vascular associated smooth muscle cell apoptotic process	6/3109	15/25730	0.4	3.31039	3.31821	0.00586875	0.0199944	0.0108677	Pdcd4/Dnmt1/Cftr/Atf4/Sod2/Stk4	6	0.00192988
GO:1905459	regulation of vascular associated smooth muscle cell apoptotic process	6/3109	15/25730	0.4	3.31039	3.31821	0.00586875	0.0199944	0.0108677	Pdcd4/Dnmt1/Cftr/Atf4/Sod2/Stk4	6	0.00192988
GO:0090174	organelle membrane fusion	29/3109	149/25730	0.194631	1.61076	2.77186	0.00626648	0.0211908	0.011518	Snap25/Snap23/Bloc1s6/AU040320/Tgfbrap1/Snap29/Spg11/C9orf72/Eea1/C2cd5/Rph3a/Znrf2/Tbc1d4/Rab7/Rims2/Cplx2/Vti1a/Stx3/Arl8b/Doc2b/Cacna1b/Chmp1b2/Yipf5/Slamf1/Stx17/Stx5a/Cplx3/Syt11/Atl2	29	0.00932776
GO:0045445	myoblast differentiation	26/3109	131/25730	0.198473	1.64256	2.7334	0.00718194	0.0233803	0.012708	Zfhx3/Epas1/Smarca2/Hif1an/Plcb1/Mbnl3/Dicer1/Rb1/Map3k5/Ddx17/Mbnl1/Pbrm1/Plg/Ddx5/Bcl9l/Sdc1/Megf10/Boc/Ripor2/Bmp4/Nmrk2/Srf/Plec/Igfbp3/Ranbp3l/Xkr8	26	0.00836282
GO:0006906	vesicle fusion	28/3109	144/25730	0.194444	1.60922	2.7178	0.00723437	0.0234078	0.012723	Snap25/Snap23/Bloc1s6/AU040320/Tgfbrap1/Snap29/Spg11/C9orf72/Eea1/C2cd5/Rph3a/Znrf2/Tbc1d4/Rab7/Rims2/Cplx2/Vti1a/Stx3/Arl8b/Doc2b/Cacna1b/Chmp1b2/Yipf5/Slamf1/Stx17/Stx5a/Cplx3/Syt11	28	0.00900611
GO:0032233	positive regulation of actin filament bundle assembly	16/3109	70/25730	0.228571	1.89165	2.76937	0.00829593	0.0264034	0.0143512	Tacr1/Fhod1/Cdc42/Nrp1/Nf2/Bag4/Pxn/Rac1/Ccn2/Ppm1e/Synpo2/Pfn1/Wnt4/Cd47/Tgfbr1/Pak1	16	0.00514635
GO:0031338	regulation of vesicle fusion	12/3109	47/25730	0.255319	2.11301	2.83134	0.00856261	0.0269551	0.0146511	Snap25/C2cd5/Rph3a/Znrf2/Tbc1d4/Rims2/Cplx2/Doc2b/Cacna1b/Slamf1/Cplx3/Syt11	12	0.00385976
GO:0060297	regulation of sarcomere organization	5/3109	12/25730	0.416667	3.44832	3.1449	0.0097629	0.0296228	0.016101	Ep300/Prox1/Akap13/Prkd1/Edn1	5	0.00160823
GO:0098911	regulation of ventricular cardiac muscle cell action potential	5/3109	12/25730	0.416667	3.44832	3.1449	0.0097629	0.0296228	0.016101	Jup/Cacna1c/Dsc2/Dlg1/Ctnna3	5	0.00160823
GO:0090075	relaxation of muscle	10/3109	37/25730	0.27027	2.23675	2.79088	0.0104595	0.0315237	0.0171343	Npr3/Slc8a1/Adora2b/Atp2a2/Kcnj2/Irag1/Sri/Camk2d/Prkg1/Akap6	10	0.00321647
GO:0051155	positive regulation of striated muscle cell differentiation	14/3109	60/25730	0.233333	1.93106	2.67674	0.0108678	0.0325363	0.0176846	Bcl2/Gsk3b/Ep300/Prox1/Nr3c1/Epc1/Trim32/Prkd1/Hopx/Bmp4/Atp11a/Cyp26b1/Edn1/Akap6	14	0.00450306
GO:0045932	negative regulation of muscle contraction	9/3109	32/25730	0.28125	2.32762	2.78589	0.0113357	0.0337445	0.0183414	Adora2b/Dock4/Adrb2/Ptger3/Irag1/Adrb3/Dock5/Sri/Prkg1	9	0.00289482
GO:0086005	ventricular cardiac muscle cell action potential	9/3109	32/25730	0.28125	2.32762	2.78589	0.0113357	0.0337445	0.0183414	Ank2/Nedd4l/Gja5/Jup/Cacna1c/Scn3b/Dsc2/Dlg1/Ctnna3	9	0.00289482
GO:0007520	myoblast fusion	13/3109	55/25730	0.236364	1.95614	2.63156	0.0124141	0.0359849	0.0195591	Nfatc2/Gsk3b/Myh9/Ptgfrn/Cxcl12/Ehd1/Ripor2/Mymk/Dock5/Adamts15/Plekho1/Dyrk1b/Cflar	13	0.00418141
GO:0035914	skeletal muscle cell differentiation	20/3109	98/25730	0.204082	1.68897	2.53332	0.0125751	0.0362936	0.0197269	Six4/Btg2/Med20/Atf3/Rb1/Ddx17/Eef2/Mef2d/Ddx5/Bcl9l/Myc/Sox11/Megf10/Cyp26b1/B4galnt2/Hivep3/Cops2/Cited2/Gata4/Kras	20	0.00643294
GO:0030833	regulation of actin filament polymerization	27/3109	144/25730	0.1875	1.55174	2.46141	0.0132363	0.0380529	0.0206831	Tmod2/Kank2/Gm14137/Prkcd/Mtpn/Capza2/Bag4/Rasa1/Ppp1r9a/Capzb/Actr3/Sptbn1/Ssh2/Tmsb4x/Rac1/Sptbn2/Cdc42ep4/Pfn1/Add3/Pecam1/Nck2/Cyfip1/Mlst8/Map3k1/Rdx/Fmn1/Dlg1	27	0.00868446
GO:0086002	cardiac muscle cell action potential involved in contraction	11/3109	44/25730	0.25	2.06899	2.63099	0.0136006	0.0389224	0.0211557	Ank2/Nedd4l/Gja5/Jup/Kcnj2/Kcnj5/Cacna1c/Scn3b/Dsc2/Dlg1/Ctnna3	11	0.00353812
GO:0014904	myotube cell development	12/3109	50/25730	0.24	1.98623	2.58781	0.0141515	0.0399992	0.021741	Bcl2/Dmd/Ski/Smo/Xk/Nfatc2/Nfatc3/Ppp3cb/Spg11/Smyd3/Myorg/Plec	12	0.00385976
GO:0044557	relaxation of smooth muscle	5/3109	13/25730	0.384615	3.18307	2.91873	0.0143072	0.0399992	0.021741	Npr3/Slc8a1/Adora2b/Irag1/Prkg1	5	0.00160823
GO:0045214	sarcomere organization	13/3109	56/25730	0.232143	1.92121	2.55841	0.014425	0.0403107	0.0219104	Mylk4/Six4/Ep300/Prox1/Neb/Akap13/Cfl2/Prkar1a/Prkd1/Actn2/Srf/Plec/Edn1	13	0.00418141
GO:0030042	actin filament depolymerization	14/3109	62/25730	0.225806	1.86877	2.53904	0.0144853	0.0404252	0.0219726	Sema5a/Tmod2/Mtpn/F2rl1/Capza2/Mical3/Capzb/Sptbn1/Cfl2/Sptbn2/Actn2/Add3/Rdx/Mical2	14	0.00450306
GO:0031629	synaptic vesicle fusion to presynaptic active zone membrane	10/3109	39/25730	0.25641	2.12204	2.59967	0.0152665	0.0422312	0.0229542	Snap25/Snap23/Snap29/Rph3a/Rims2/Cplx2/Doc2b/Cacna1b/Cplx3/Syt11	10	0.00321647
GO:2000725	regulation of cardiac muscle cell differentiation	6/3109	18/25730	0.333333	2.75866	2.76704	0.0158319	0.0429259	0.0233318	Gsk3b/Smad4/Ccnd2/Bmp4/Dkk1/Fzd7	6	0.00192988
GO:0099500	vesicle fusion to plasma membrane	10/3109	40/25730	0.25	2.06899	2.50835	0.0182086	0.0485153	0.0263698	Snap25/Snap23/Snap29/Rph3a/Rims2/Cplx2/Doc2b/Cacna1b/Cplx3/Syt11	10	0.00321647
GO:0051451	myoblast migration	6/3109	19/25730	0.315789	2.61347	2.60821	0.020823	0.0535545	0.0291088	Smo/Six4/Rock1/Megf10/Net1/Plekho1	6	0.00192988
GO:0032232	negative regulation of actin filament bundle assembly	10/3109	41/25730	0.243902	2.01853	2.41968	0.0215469	0.0550715	0.0299334	Kank2/Tjp1/Pak2/Ppp1r9a/Dlc1/F11r/Pfn1/Cgnl1/Prkn/Map3k1	10	0.00321647
GO:0048284	organelle fusion	34/3109	198/25730	0.171717	1.42113	2.20531	0.0217549	0.055498	0.0301652	Snap25/Snap23/Bloc1s6/AU040320/Tgfbrap1/Snap29/Spg11/C9orf72/Huwe1/Dnm1l/Eea1/C2cd5/Rph3a/Znrf2/Tbc1d4/Rab7/Pcdhga3/Rims2/Cplx2/Vti1a/Stx3/Prkn/Arl8b/Doc2b/Cacna1b/Chmp1b2/Yipf5/Slamf1/Stx17/Trabd/Stx5a/Cplx3/Syt11/Atl2	34	0.010936
GO:0061050	regulation of cell growth involved in cardiac muscle cell development	9/3109	36/25730	0.25	2.06899	2.37945	0.0244679	0.0604374	0.0328499	Ep300/Nr3c1/Foxp1/Rgs4/Edn1/Ctdp1/Ppara/Akap6/Pak1	9	0.00289482
GO:1905461	positive regulation of vascular associated smooth muscle cell apoptotic process	4/3109	10/25730	0.4	3.31039	2.70904	0.0244783	0.0604374	0.0328499	Pdcd4/Atf4/Sod2/Stk4	4	0.00128659
GO:0010667	negative regulation of cardiac muscle cell apoptotic process	10/3109	42/25730	0.238095	1.97047	2.3335	0.0253082	0.0617119	0.0335427	Bcl2/Npm1/Qki/Adrb2/Pax8/Gata4/Sfrp2/Pdpk1/Hand2/Cflar	10	0.00321647
GO:0014741	negative regulation of muscle hypertrophy	10/3109	42/25730	0.238095	1.97047	2.3335	0.0253082	0.0617119	0.0335427	Jarid2/Gsk3b/Smad4/Foxp1/Igfbp5/Tnfrsf1a/Rgs4/Ctdp1/Ppara/Pak1	10	0.00321647
GO:0000768	syncytium formation by plasma membrane fusion	15/3109	73/25730	0.205479	1.70054	2.22208	0.0265662	0.0643063	0.0349528	Nfatc2/Gsk3b/Myh9/Ptgfrn/Cxcl12/Adam9/Ehd1/Sh3pxd2a/Ripor2/Mymk/Dock5/Adamts15/Plekho1/Dyrk1b/Cflar	15	0.0048247
GO:0140253	cell-cell fusion	15/3109	73/25730	0.205479	1.70054	2.22208	0.0265662	0.0643063	0.0349528	Nfatc2/Gsk3b/Myh9/Ptgfrn/Cxcl12/Adam9/Ehd1/Sh3pxd2a/Ripor2/Mymk/Dock5/Adamts15/Plekho1/Dyrk1b/Cflar	15	0.0048247
GO:0014831	gastro-intestinal system smooth muscle contraction	5/3109	15/25730	0.333333	2.75866	2.5258	0.027184	0.0648298	0.0352374	Tacr2/Ptger3/Scn11a/Ptafr/Spx	5	0.00160823
GO:0086014	atrial cardiac muscle cell action potential	5/3109	15/25730	0.333333	2.75866	2.5258	0.027184	0.0648298	0.0352374	Ank2/Gja5/Kcnj5/Cacna1c/Scn3b	5	0.00160823
GO:0086026	atrial cardiac muscle cell to AV node cell signaling	5/3109	15/25730	0.333333	2.75866	2.5258	0.027184	0.0648298	0.0352374	Ank2/Gja5/Kcnj5/Cacna1c/Scn3b	5	0.00160823
GO:0086066	atrial cardiac muscle cell to AV node cell communication	5/3109	15/25730	0.333333	2.75866	2.5258	0.027184	0.0648298	0.0352374	Ank2/Gja5/Kcnj5/Cacna1c/Scn3b	5	0.00160823
GO:0010664	negative regulation of striated muscle cell apoptotic process	10/3109	44/25730	0.227273	1.8809	2.16806	0.0341992	0.0779573	0.0423726	Bcl2/Npm1/Qki/Adrb2/Pax8/Gata4/Sfrp2/Pdpk1/Hand2/Cflar	10	0.00321647
GO:0061025	membrane fusion	34/3109	205/25730	0.165854	1.3726	1.98565	0.0343032	0.0781661	0.0424861	Snap25/Snap23/Vps33b/Bloc1s6/Ubxn2b/AU040320/Tgfbrap1/Snap29/Spg11/C9orf72/Huwe1/Eea1/C2cd5/Rph3a/Znrf2/Tbc1d4/Rab7/Rims2/Cplx2/Mymk/Vti1a/Stx3/Arl8b/Doc2b/Cacna1b/Chmp1b2/Yipf5/Slamf1/Stx17/Stx5a/Cplx3/Syt11/Ubxn2a/Atl2	34	0.010936
GO:0014733	regulation of skeletal muscle adaptation	5/3109	16/25730	0.3125	2.58624	2.35294	0.0357033	0.0796273	0.0432803	Nfatc1/Atp2a2/Igfbp5/Tead1/Mymk	5	0.00160823
GO:0034393	positive regulation of smooth muscle cell apoptotic process	5/3109	16/25730	0.3125	2.58624	2.35294	0.0357033	0.0796273	0.0432803	Pdcd4/Atf4/Il12a/Sod2/Stk4	5	0.00160823
GO:0061052	negative regulation of cell growth involved in cardiac muscle cell development	5/3109	16/25730	0.3125	2.58624	2.35294	0.0357033	0.0796273	0.0432803	Foxp1/Rgs4/Ctdp1/Ppara/Pak1	5	0.00160823
GO:0030834	regulation of actin filament depolymerization	12/3109	57/25730	0.210526	1.74231	2.07994	0.0374591	0.0828099	0.0450102	Sema5a/Tmod2/Mtpn/F2rl1/Capza2/Capzb/Sptbn1/Cfl2/Sptbn2/Actn2/Add3/Rdx	12	0.00385976
GO:0031340	positive regulation of vesicle fusion	8/3109	33/25730	0.242424	2.0063	2.14441	0.0391304	0.0860212	0.0467557	Snap25/C2cd5/Rph3a/Znrf2/Rims2/Doc2b/Cacna1b/Syt11	8	0.00257317
GO:0051154	negative regulation of striated muscle cell differentiation	10/3109	45/25730	0.222222	1.83911	2.08857	0.0393744	0.0863467	0.0469326	Smad4/Xbp1/Ccnd2/Foxp1/Dkk1/Rgs4/Ctdp1/Ppara/Fzd7/Pak1	10	0.00321647
GO:0030837	negative regulation of actin filament polymerization	13/3109	64/25730	0.203125	1.68106	2.02237	0.0404997	0.0882916	0.0479897	Tmod2/Kank2/Prkcd/Mtpn/Capza2/Capzb/Sptbn1/Ssh2/Tmsb4x/Sptbn2/Add3/Pecam1/Rdx	13	0.00418141
GO:0045933	positive regulation of muscle contraction	12/3109	58/25730	0.206897	1.71227	2.01324	0.0422268	0.0914866	0.0497263	Oxtr/Tacr1/Tacr2/Atp1a1/Ccn2/Gsto1/Ptger3/Cacna1c/Ptafr/Srf/Edn1/Spx	12	0.00385976
GO:0010614	negative regulation of cardiac muscle hypertrophy	9/3109	40/25730	0.225	1.86209	2.02287	0.0458735	0.0969022	0.0526699	Jarid2/Gsk3b/Smad4/Foxp1/Tnfrsf1a/Rgs4/Ctdp1/Ppara/Pak1	9	0.00289482
GO:1904706	negative regulation of vascular associated smooth muscle cell proliferation	8/3109	34/25730	0.235294	1.94729	2.04906	0.0459423	0.0969022	0.0526699	Pdcd4/Gna13/Pten/Ndrg2/Cdkn1a/Rgs5/Sod2/Prkg1	8	0.00257317
GO:0003056	regulation of vascular associated smooth muscle contraction	4/3109	12/25730	0.333333	2.75866	2.25902	0.0474023	0.0983345	0.0534484	Atp2b1/Dock4/Zdhhc21/Dock5	4	0.00128659
GO:0014832	urinary bladder smooth muscle contraction	4/3109	12/25730	0.333333	2.75866	2.25902	0.0474023	0.0983345	0.0534484	Tacr1/Ptger3/Cacna1c/Trpv1	4	0.00128659
GO:0070472	regulation of uterine smooth muscle contraction	4/3109	12/25730	0.333333	2.75866	2.25902	0.0474023	0.0983345	0.0534484	Oxtr/Tacr1/Tacr2/Setd3	4	0.00128659
GO:0045663	positive regulation of myoblast differentiation	11/3109	53/25730	0.207547	1.71765	1.93886	0.0494534	0.102252	0.0555779	Zfhx3/Smarca2/Hif1an/Plcb1/Map3k5/Pbrm1/Boc/Ripor2/Igfbp3/Ranbp3l/Xkr8	11	0.00353812
GO:0031630	regulation of synaptic vesicle fusion to presynaptic active zone membrane	7/3109	29/25730	0.241379	1.99765	1.99282	0.0531557	0.108202	0.0588116	Rph3a/Rims2/Cplx2/Doc2b/Cacna1b/Cplx3/Syt11	7	0.00225153
GO:1901861	regulation of muscle tissue development	11/3109	54/25730	0.203704	1.68585	1.87036	0.0555943	0.112439	0.0611146	Bcl2/Igf2/Nras/Erbb3/Creb1/Igfbp5/Megf10/Adrb2/Boc/Bmp4/Prkaa1	11	0.00353812
GO:0048741	skeletal muscle fiber development	9/3109	42/25730	0.214286	1.77342	1.8597	0.06019	0.119999	0.0652238	Bcl2/Ski/Smo/Xk/Nfatc3/Ppp3cb/Spg11/Myorg/Plec	9	0.00289482
GO:0035994	response to muscle stretch	6/3109	24/25730	0.25	2.06899	1.94236	0.0612948	0.121785	0.0661948	Ddr2/Dmd/Slc8a1/Slc9a1/Raf1/Edn1	6	0.00192988
GO:1901739	regulation of myoblast fusion	6/3109	24/25730	0.25	2.06899	1.94236	0.0612948	0.121785	0.0661948	Nfatc2/Cxcl12/Ehd1/Ripor2/Plekho1/Cflar	6	0.00192988
GO:0045987	positive regulation of smooth muscle contraction	8/3109	36/25730	0.222222	1.83911	1.86775	0.0617758	0.121785	0.0661948	Oxtr/Tacr1/Tacr2/Ptger3/Ptafr/Srf/Edn1/Spx	8	0.00257317
GO:0051450	myoblast proliferation	8/3109	36/25730	0.222222	1.83911	1.86775	0.0617758	0.121785	0.0661948	Neu1/Paxbp1/Zfp609/Megf10/Meis2/Hgf/Atoh8/Kras	8	0.00257317
GO:0030836	positive regulation of actin filament depolymerization	4/3109	13/25730	0.307692	2.54645	2.06759	0.0621113	0.121785	0.0661948	Sema5a/F2rl1/Cfl2/Actn2	4	0.00128659
GO:0048630	skeletal muscle tissue growth	4/3109	13/25730	0.307692	2.54645	2.06759	0.0621113	0.121785	0.0661948	Igf2/Chrnd/Chrna1/Adrb2	4	0.00128659
GO:0070471	uterine smooth muscle contraction	4/3109	13/25730	0.307692	2.54645	2.06759	0.0621113	0.121785	0.0661948	Oxtr/Tacr1/Tacr2/Setd3	4	0.00128659
GO:0014829	vascular associated smooth muscle contraction	7/3109	30/25730	0.233333	1.93106	1.89164	0.0623853	0.121792	0.0661982	Slc8a1/Atp2b1/Dock4/Zdhhc21/Dock5/Cacna1g/Edn1	7	0.00225153
GO:0055023	positive regulation of cardiac muscle tissue growth	10/3109	49/25730	0.204082	1.68897	1.78962	0.0653656	0.127215	0.0691463	Ncam1/Ep300/Ccnd2/Nr3c1/Fgfr2/Tgfbr3/Edn1/Gata4/Yap1/Akap6	10	0.00321647
GO:0048634	regulation of muscle organ development	11/3109	56/25730	0.196429	1.62564	1.73754	0.0693442	0.134584	0.0731514	Bcl2/Igf2/Nras/Erbb3/Creb1/Megf10/Adrb2/Boc/Bmp4/Prkaa1/Il6	11	0.00353812
GO:0043501	skeletal muscle adaptation	6/3109	25/25730	0.24	1.98623	1.82897	0.0727386	0.138566	0.0753159	Nfatc1/Atp2a2/Igfbp5/Tead1/Mymk/Cflar	6	0.00192988
GO:0030838	positive regulation of actin filament polymerization	11/3109	57/25730	0.192982	1.59712	1.67311	0.0769688	0.145866	0.0792837	Gm14137/Bag4/Actr3/Rac1/Cdc42ep4/Pfn1/Nck2/Mlst8/Map3k1/Fmn1/Dlg1	11	0.00353812
GO:1904393	regulation of skeletal muscle acetylcholine-gated channel clustering	4/3109	14/25730	0.285714	2.36456	1.89331	0.0789242	0.14745	0.0801445	Agrn/Crk/Rac1/Sorbs1	4	0.00128659
GO:0014888	striated muscle adaptation	11/3109	58/25730	0.189655	1.56958	1.60992	0.0851	0.156513	0.0850705	Nfatc1/Atp2a2/Smad4/Nfatc3/Kdm4a/Igfbp5/Bmp4/Tead1/Mymk/Gata4/Cflar	11	0.00353812
GO:0045844	positive regulation of striated muscle tissue development	6/3109	26/25730	0.230769	1.90984	1.72075	0.0853165	0.156513	0.0850705	Bcl2/Igf2/Erbb3/Creb1/Adrb2/Prkaa1	6	0.00192988
GO:0048636	positive regulation of muscle organ development	6/3109	26/25730	0.230769	1.90984	1.72075	0.0853165	0.156513	0.0850705	Bcl2/Igf2/Erbb3/Creb1/Adrb2/Prkaa1	6	0.00192988
GO:1901863	positive regulation of muscle tissue development	6/3109	26/25730	0.230769	1.90984	1.72075	0.0853165	0.156513	0.0850705	Bcl2/Igf2/Erbb3/Creb1/Adrb2/Prkaa1	6	0.00192988
GO:0016202	regulation of striated muscle tissue development	10/3109	52/25730	0.192308	1.59153	1.58295	0.0907342	0.165535	0.0899745	Bcl2/Igf2/Nras/Erbb3/Creb1/Megf10/Adrb2/Boc/Bmp4/Prkaa1	10	0.00321647
GO:0014912	negative regulation of smooth muscle cell migration	8/3109	39/25730	0.205128	1.69764	1.61635	0.0912181	0.166129	0.0902974	Gna13/Myh9/Ppargc1a/Trib1/Igfbp5/Sema6d/Igfbp3/Prkg1	8	0.00257317
GO:0014848	urinary tract smooth muscle contraction	4/3109	15/25730	0.266667	2.20693	1.7334	0.0977388	0.175018	0.0951287	Tacr1/Ptger3/Cacna1c/Trpv1	4	0.00128659
GO:0060142	regulation of syncytium formation by plasma membrane fusion	7/3109	34/25730	0.205882	1.70388	1.52254	0.108425	0.191377	0.104021	Nfatc2/Cxcl12/Adam9/Ehd1/Ripor2/Plekho1/Cflar	7	0.00225153
GO:0014827	intestine smooth muscle contraction	3/3109	10/25730	0.3	2.48279	1.73864	0.110412	0.19166	0.104174	Tacr2/Ptger3/Scn11a	3	0.00096494
GO:0048280	vesicle fusion with Golgi apparatus	3/3109	10/25730	0.3	2.48279	1.73864	0.110412	0.19166	0.104174	Vti1a/Yipf5/Stx5a	3	0.00096494
GO:0060371	regulation of atrial cardiac muscle cell membrane depolarization	3/3109	10/25730	0.3	2.48279	1.73864	0.110412	0.19166	0.104174	Gja5/Scn3b/Cacna1g	3	0.00096494
GO:0043403	skeletal muscle tissue regeneration	10/3109	54/25730	0.185185	1.53259	1.45241	0.110503	0.19166	0.104174	Dmd/Dicer1/Ptgfrn/Ifrd1/Hopx/Mymk/B4galnt2/Gjd4/Fzd7/Cflar	10	0.00321647
GO:0031632	positive regulation of synaptic vesicle fusion to presynaptic active zone membrane	5/3109	22/25730	0.227273	1.8809	1.5324	0.117773	0.200472	0.108964	Rph3a/Rims2/Doc2b/Cacna1b/Syt11	5	0.00160823
GO:0099502	calcium-dependent activation of synaptic vesicle fusion	5/3109	22/25730	0.227273	1.8809	1.5324	0.117773	0.200472	0.108964	Rph3a/Rims2/Doc2b/Cacna1b/Syt11	5	0.00160823
GO:0055119	relaxation of cardiac muscle	4/3109	16/25730	0.25	2.06899	1.58568	0.118417	0.200472	0.108964	Atp2a2/Kcnj2/Camk2d/Akap6	4	0.00128659
GO:0003229	ventricular cardiac muscle tissue development	12/3109	69/25730	0.173913	1.4393	1.35461	0.12335	0.207317	0.112684	Tgfb2/Fkbp1a/Smad4/Prox1/Chd7/Fgfr2/Hand1/Tgfbr3/Gata4/Tgfbr1/Mbd2/Smad7	12	0.00385976
GO:0051693	actin filament capping	8/3109	42/25730	0.190476	1.57638	1.3859	0.127447	0.213976	0.116304	Tmod2/Mtpn/Capza2/Capzb/Sptbn1/Sptbn2/Add3/Rdx	8	0.00257317
GO:0055010	ventricular cardiac muscle tissue morphogenesis	10/3109	56/25730	0.178571	1.47785	1.32711	0.132512	0.221357	0.120315	Tgfb2/Fkbp1a/Smad4/Prox1/Chd7/Fgfr2/Hand1/Tgfbr3/Tgfbr1/Smad7	10	0.00321647
GO:1904395	positive regulation of skeletal muscle acetylcholine-gated channel clustering	3/3109	11/25730	0.272727	2.25708	1.54596	0.138746	0.22719	0.123486	Agrn/Crk/Rac1	3	0.00096494
GO:0086012	membrane depolarization during cardiac muscle cell action potential	4/3109	17/25730	0.235294	1.94729	1.44842	0.140795	0.228701	0.124307	Gja5/Cacna1c/Scn3b/Slmap	4	0.00128659
GO:0014850	response to muscle activity	8/3109	43/25730	0.186047	1.53972	1.31313	0.140965	0.228858	0.124393	Fn1/Slc38a2/Ppargc1a/Tns2/Fndc5/Metrnl/Prkn/Srl	8	0.00257317
GO:2000291	regulation of myoblast proliferation	5/3109	24/25730	0.208333	1.72416	1.3158	0.156067	0.249327	0.135518	Neu1/Paxbp1/Zfp609/Megf10/Meis2	5	0.00160823
GO:0048641	regulation of skeletal muscle tissue development	6/3109	31/25730	0.193548	1.6018	1.24292	0.164136	0.2598	0.141211	Bcl2/Igf2/Nras/Megf10/Adrb2/Prkaa1	6	0.00192988
GO:0060045	positive regulation of cardiac muscle cell proliferation	6/3109	31/25730	0.193548	1.6018	1.24292	0.164136	0.2598	0.141211	Ncam1/Ccnd2/Fgfr2/Tgfbr3/Gata4/Yap1	6	0.00192988
GO:0051152	positive regulation of smooth muscle cell differentiation	4/3109	18/25730	0.222222	1.83911	1.32023	0.164686	0.2598	0.141211	Pias1/Tmsb4x/Cth/Sod2	4	0.00128659
GO:0061051	positive regulation of cell growth involved in cardiac muscle cell development	4/3109	18/25730	0.222222	1.83911	1.32023	0.164686	0.2598	0.141211	Ep300/Nr3c1/Edn1/Akap6	4	0.00128659
GO:1901741	positive regulation of myoblast fusion	4/3109	18/25730	0.222222	1.83911	1.32023	0.164686	0.2598	0.141211	Nfatc2/Cxcl12/Ehd1/Ripor2	4	0.00128659
GO:0048644	muscle organ morphogenesis	15/3109	95/25730	0.157895	1.30673	1.11038	0.168979	0.262182	0.142505	Tgfb2/Vangl2/Mylk/Fkbp1a/Smad4/Prox1/Chd7/Lif/Fgfr2/Hand1/Tgfbr3/Col3a1/Gata4/Tgfbr1/Smad7	15	0.0048247
GO:0051639	actin filament network formation	3/3109	12/25730	0.25	2.06899	1.37313	0.169194	0.262182	0.142505	Actn1/Lcp1/Spire1	3	0.00096494
GO:0090385	phagosome-lysosome fusion	3/3109	12/25730	0.25	2.06899	1.37313	0.169194	0.262182	0.142505	Spg11/Rab7/Arl8b	3	0.00096494
GO:0045661	regulation of myoblast differentiation	14/3109	89/25730	0.157303	1.30184	1.05747	0.18294	0.2799	0.152136	Zfhx3/Smarca2/Hif1an/Plcb1/Mbnl3/Map3k5/Pbrm1/Boc/Ripor2/Bmp4/Nmrk2/Igfbp3/Ranbp3l/Xkr8	14	0.00450306
GO:0061909	autophagosome-lysosome fusion	4/3109	19/25730	0.210526	1.74231	1.19997	0.189893	0.287327	0.156173	C9orf72/Znrf2/Arl8b/Stx17	4	0.00128659
GO:1901077	regulation of relaxation of muscle	4/3109	19/25730	0.210526	1.74231	1.19997	0.189893	0.287327	0.156173	Npr3/Sri/Camk2d/Akap6	4	0.00128659
GO:0060143	positive regulation of syncytium formation by plasma membrane fusion	5/3109	26/25730	0.192308	1.59153	1.11875	0.198705	0.299336	0.1627	Nfatc2/Cxcl12/Adam9/Ehd1/Ripor2	5	0.00160823
GO:0014842	regulation of skeletal muscle satellite cell proliferation	3/3109	13/25730	0.230769	1.90984	1.21644	0.201319	0.299336	0.1627	Paxbp1/Stat3/Cflar	3	0.00096494
GO:0014889	muscle atrophy	3/3109	13/25730	0.230769	1.90984	1.21644	0.201319	0.299336	0.1627	Ep300/Gatm/Cflar	3	0.00096494
GO:0098970	postsynaptic neurotransmitter receptor diffusion trapping	3/3109	13/25730	0.230769	1.90984	1.21644	0.201319	0.299336	0.1627	Shisa6/Itgb3/Rdx	3	0.00096494
GO:0099628	neurotransmitter receptor diffusion trapping	3/3109	13/25730	0.230769	1.90984	1.21644	0.201319	0.299336	0.1627	Shisa6/Itgb3/Rdx	3	0.00096494
GO:0003299	muscle hypertrophy in response to stress	6/3109	33/25730	0.181818	1.50472	1.07556	0.202092	0.299593	0.16284	Atp2a2/Smad4/Nfatc3/Kdm4a/Bmp4/Gata4	6	0.00192988
GO:0014898	cardiac muscle hypertrophy in response to stress	6/3109	33/25730	0.181818	1.50472	1.07556	0.202092	0.299593	0.16284	Atp2a2/Smad4/Nfatc3/Kdm4a/Bmp4/Gata4	6	0.00192988
GO:0014841	skeletal muscle satellite cell proliferation	4/3109	20/25730	0.2	1.65519	1.08668	0.216212	0.317312	0.172471	Paxbp1/Stat3/Megf10/Cflar	4	0.00128659
GO:0071340	skeletal muscle acetylcholine-gated channel clustering	4/3109	20/25730	0.2	1.65519	1.08668	0.216212	0.317312	0.172471	Agrn/Crk/Rac1/Sorbs1	4	0.00128659
GO:0030835	negative regulation of actin filament depolymerization	8/3109	48/25730	0.166667	1.37933	0.975187	0.218052	0.319491	0.173655	Tmod2/Mtpn/Capza2/Capzb/Sptbn1/Sptbn2/Add3/Rdx	8	0.00257317
GO:0014856	skeletal muscle cell proliferation	5/3109	27/25730	0.185185	1.53259	1.02647	0.221363	0.322392	0.175232	Paxbp1/Stat3/Megf10/Hgf/Cflar	5	0.00160823
GO:0051016	barbed-end actin filament capping	5/3109	27/25730	0.185185	1.53259	1.02647	0.221363	0.322392	0.175232	Mtpn/Capza2/Capzb/Add3/Rdx	5	0.00160823
GO:0014887	cardiac muscle adaptation	6/3109	34/25730	0.176471	1.46047	0.996024	0.222164	0.322737	0.17542	Atp2a2/Smad4/Nfatc3/Kdm4a/Bmp4/Gata4	6	0.00192988
GO:0014820	tonic smooth muscle contraction	3/3109	14/25730	0.214286	1.77342	1.07311	0.234699	0.336982	0.183162	Mylk/Cacna1g/Edn1	3	0.00096494
GO:0098953	receptor diffusion trapping	3/3109	14/25730	0.214286	1.77342	1.07311	0.234699	0.336982	0.183162	Shisa6/Itgb3/Rdx	3	0.00096494
GO:0060415	muscle tissue morphogenesis	13/3109	86/25730	0.151163	1.25102	0.864429	0.235665	0.337983	0.183706	Tgfb2/Vangl2/Mylk/Fkbp1a/Smad4/Prox1/Chd7/Fgfr2/Hand1/Tgfbr3/Col3a1/Tgfbr1/Smad7	13	0.00418141
