# Supplementary material for: Small Extracellular Vesicle Release Following Electrical Pulse Stimulation of C2C12 Myotubes: Effects on microRNA Cargo and Myoblast Migration and Differentiation
Source: Int J Mol Sci. 2026 May 12;27(10):4320. doi: 10.3390/ijms27104320 (PMC13206931; doi:10.3390/ijms27104320)
Supplement: Supplementary file 1 [file ijms-27-04320-s001.zip › ijms-4231158-supplementary/Supplementary file 4 - GO analysis excel files/Muscle_Pathways_High_vs_Low_UP.xlsx]

## Sheet: Sheet1
ID	Description	GeneRatio	BgRatio	RichFactor	FoldEnrichment	zScore	pvalue	p.adjust	qvalue	geneID	Count	GeneRatioNumeric
GO:0042692	muscle cell differentiation	65/1584	491/25730	0.132383	2.15039	6.59196	4.82495e-09	8.38548e-07	5.43143e-07	Syne1/Akirin2/Prok2/Avpr1a/Fktn/Mylk4/Ptbp1/Atp2a2/Calr/Cdh2/Pld3/Dcaf8/Trim32/Pdlim5/Ifrd1/Akap13/Cth/Abcg2/Itgb1/Cxadr/Dmd/Camk2d/Eif5a/Frs2/Gsk3b/Dock5/Ezh2/Plec/Bmpr2/Gata4/Igf1/Wdr1/Mapk14/Ankrd17/Dicer1/Gsk3a/Csf1r/Cfh/Abcc2/Ptcd2/Gpx1/Mrtfb/Myh9/Tomm70a/Ehd1/Notch2/Dock2/Ereg/Fzd7/Epc1/Cdk1/Tsc1/Ripor2/Dner/Prkg1/Rora/Mef2c/Nfatc2/Prdm16/Ski/Myc/Bdnf/Tshz3/Dkk1/Isl1	65	0.0410354
GO:0014706	striated muscle tissue development	65/1584	494/25730	0.131579	2.13733	6.5374	6.15097e-09	9.08652e-07	5.88551e-07	Abcc9/Tcf7l2/Fktn/Calr/Dll4/Mbnl1/Flnb/Chd7/Pdlim5/Ifrd1/Kat8/Akap13/Abcg2/Itgb1/Cxadr/Dmd/Camk2d/Frs2/Lrp6/Gsk3b/Erbb3/Hmgcr/Plec/Adrb2/Btg2/Apc/S1pr1/Gata4/Igf1/Med1/Skil/Tgfbr3/Mapk14/Dicer1/Nr1d2/Gsk3a/Abcc2/Ptcd2/Gpx1/Mrtfb/Jarid2/Tgfbr2/Tomm70a/Ddx17/Lemd3/Fzd7/Bmal1/Cdk1/Tsc1/Egln1/Dner/Prkg1/Gja1/Eya1/Mef2c/Angpt1/Ski/Myc/Ankrd33/Bdnf/Sox11/Dkk1/Heg1/Isl1/Mef2d	65	0.0410354
GO:0007517	muscle organ development	54/1584	385/25730	0.14026	2.27834	6.47285	1.33412e-08	1.61224e-06	1.04428e-06	Abcc9/Tcf7l2/Ky/Fktn/Dll4/Mbnl1/Arid5b/Flnb/Chd7/Kat8/Itgb1/Dag1/Dmd/Lrp6/Erbb3/Hmgcr/Plec/Adrb2/Btg2/S1pr1/Gata4/Med1/Skil/Tgfbr3/Mapk14/Cd164/Nr1d2/Ptcd2/Gpx1/Mrtfb/Ddx17/Lemd3/Bmal1/Serp1/Col3a1/Ripor2/Egln1/Dner/Gsc/Gja1/Zfp609/Mef2c/Angpt1/Ski/Myc/Ankrd33/Chd2/Bdnf/Sox11/Kmt5b/Heg1/Isl1/Fzd1/Mef2d	54	0.0340909
GO:0051146	striated muscle cell differentiation	47/1584	366/25730	0.128415	2.08594	5.35924	1.51426e-06	5.08396e-05	3.29297e-05	Avpr1a/Fktn/Mylk4/Calr/Cdh2/Pld3/Dcaf8/Trim32/Pdlim5/Akap13/Abcg2/Itgb1/Cxadr/Dmd/Camk2d/Frs2/Gsk3b/Dock5/Ezh2/Plec/Gata4/Igf1/Wdr1/Mapk14/Dicer1/Gsk3a/Csf1r/Abcc2/Gpx1/Myh9/Tomm70a/Ehd1/Dock2/Fzd7/Epc1/Cdk1/Tsc1/Ripor2/Dner/Prkg1/Mef2c/Nfatc2/Ski/Myc/Bdnf/Dkk1/Isl1	47	0.0296717
GO:0048738	cardiac muscle tissue development	40/1584	293/25730	0.136519	2.21757	5.36859	1.95924e-06	6.22428e-05	4.03158e-05	Calr/Dll4/Chd7/Pdlim5/Akap13/Abcg2/Itgb1/Cxadr/Camk2d/Frs2/Lrp6/Gsk3b/Erbb3/Plec/Apc/S1pr1/Gata4/Igf1/Med1/Tgfbr3/Mapk14/Dicer1/Gsk3a/Abcc2/Ptcd2/Mrtfb/Jarid2/Tgfbr2/Tomm70a/Fzd7/Cdk1/Tsc1/Egln1/Prkg1/Gja1/Mef2c/Angpt1/Dkk1/Heg1/Isl1	40	0.0252525
GO:0007015	actin filament organization	54/1584	478/25730	0.112971	1.83506	4.72009	1.27286e-05	0.000262984	0.000170339	Braf/Ttc17/Ccdc88a/Limd2/Myo1e/Pof1b/Cdc42ep3/Asap3/Sptbn2/Sdc4/Clasp2/Iqgap2/Twf1/Pls3/Hcls1/Sptbn1/Hsp90b1/Kank3/Diaph1/Id1/Rdx/Fchsd2/Sorbs3/Arhgap35/Arpc3/Plec/Abl2/Capn1/S1pr1/S100a10/Wdr1/Kank2/Cap1/Cul3/Cfl1/Gas7/Myh9/Iqgap1/Actr2/Arpc4/Flna/Sh3bp1/Rictor/Sema5a/Arf1/Tsc1/Nck1/Sptan1/Gja1/Wasl/F2rl1/Rhoj/Arhgap17/Arfip1	54	0.0340909
GO:0032970	regulation of actin filament-based process	49/1584	421/25730	0.11639	1.8906	4.71901	1.43935e-05	0.000287336	0.000186113	Kcnj2/Braf/Efna5/Ccdc88a/Cdc42ep3/Asap3/Atp2a2/Sptbn2/Sdc4/Clasp2/Iqgap2/Twf1/Hcls1/Lrp1/Sptbn1/Akap13/Kank3/Id1/Rdx/Fchsd2/Sorbs3/Arhgap35/Arpc3/Adrb2/Capn1/S1pr1/Gata4/S100a10/Wdr1/Taok1/Kank2/Csf1r/Jup/Bst2/Cfl1/Myh9/Flna/Sh3bp1/Rictor/Sema5a/Arf1/Tsc1/Nck1/Sptan1/Gja1/Mef2c/F2rl1/Arhgap17/Arfip1	49	0.0309343
GO:0003012	muscle system process	53/1584	473/25730	0.112051	1.82012	4.61086	1.91459e-05	0.00035244	0.000228282	Kcnj2/Abcc9/Rem1/Prok2/Calm1/Npy1r/Atp2b1/Atp2a2/Ndufs4/Camta2/Twf1/Pdlim5/Akap13/Dag1/Dmd/Gnas/Camk2d/Ptk2/Gsk3b/Dock5/Ezh2/Lck/Adrb2/Gata4/Igf1/Becn1/Abat/Gsk3a/Jup/Eno1/Sco2/Jarid2/Smad5/Tomm70a/Flna/Tead1/Pde5a/Hsbp1/Myh4/Apbb2/Cert1/Srsf1/Prkg1/Tmem38b/Mef2c/Oga/Lmcd1/Tshz3/Tiam1/Npr3/Nedd4l/Psen2/Kcne4	53	0.0334596
GO:0051147	regulation of muscle cell differentiation	25/1584	170/25730	0.147059	2.38878	4.65311	4.55052e-05	0.000713236	0.000461976	Akirin2/Ptbp1/Trim32/Cth/Eif5a/Frs2/Gsk3b/Ezh2/Bmpr2/Igf1/Mapk14/Ankrd17/Gsk3a/Csf1r/Tomm70a/Notch2/Ereg/Fzd7/Epc1/Mef2c/Nfatc2/Prdm16/Bdnf/Tshz3/Dkk1	25	0.0157828
GO:0045445	myoblast differentiation	21/1584	131/25730	0.160305	2.60395	4.71391	5.04723e-05	0.000774652	0.000501756	Tcf7l2/Epas1/Mbnl1/Actb/Plg/Itgb1/Sra1/Xkr8/Plec/Igf1/Rest/Mapk14/Trip4/Dicer1/Gpx1/Ddx17/Ripor2/Cxcl14/Mef2c/Isl1/Prl2c2	21	0.0132576
GO:0033002	muscle cell proliferation	36/1584	293/25730	0.122867	1.99581	4.39081	6.23757e-05	0.000912322	0.000590928	Tcf7l2/Mnat1/Esr1/Naa35/Cxadr/Enpp1/Camk2d/Frs2/Ptk2/Gsk3b/Hmgcr/Apc/Bmpr2/S1pr1/Egfr/Gata4/Gnai3/Igf1/Tgfbr3/Map3k7/Mapk14/Gna12/Jarid2/Tgfbr2/Ereg/Traf6/Nampt/Cdk1/Poldip2/Prkg1/Gja1/Mef2c/Angpt1/Myc/Npr3/Mef2d	36	0.0227273
GO:0048644	muscle organ morphogenesis	17/1584	95/25730	0.178947	2.90677	4.7688	6.29434e-05	0.000915485	0.000592977	Dll4/Arid5b/Chd7/Lrp6/S1pr1/Gata4/Med1/Tgfbr3/Ptcd2/Serp1/Col3a1/Egln1/Gsc/Angpt1/Heg1/Isl1/Fzd1	17	0.0107323
GO:0110053	regulation of actin filament organization	35/1584	283/25730	0.123675	2.00894	4.37125	6.85658e-05	0.000981006	0.000635416	Braf/Ccdc88a/Cdc42ep3/Asap3/Sptbn2/Sdc4/Clasp2/Twf1/Hcls1/Sptbn1/Kank3/Id1/Rdx/Fchsd2/Sorbs3/Arhgap35/Arpc3/Capn1/S1pr1/S100a10/Wdr1/Kank2/Cfl1/Myh9/Flna/Sh3bp1/Rictor/Sema5a/Arf1/Tsc1/Nck1/Sptan1/Gja1/F2rl1/Arfip1	35	0.022096
GO:0055017	cardiac muscle tissue growth	20/1584	124/25730	0.16129	2.61995	4.63135	6.91128e-05	0.000983328	0.00063692	Pdlim5/Akap13/Cxadr/Camk2d/Gsk3b/Apc/S1pr1/Gata4/Igf1/Tgfbr3/Mapk14/Gsk3a/Jarid2/Tgfbr2/Tomm70a/Cdk1/Prkg1/Gja1/Mef2c/Heg1	20	0.0126263
GO:0003300	cardiac muscle hypertrophy	20/1584	126/25730	0.15873	2.57836	4.54888	8.69669e-05	0.00116793	0.000756488	Atp2a2/Camta2/Twf1/Pdlim5/Akap13/Camk2d/Ptk2/Gsk3b/Ezh2/Gata4/Igf1/Becn1/Gsk3a/Jarid2/Tomm70a/Pde5a/Prkg1/Mef2c/Lmcd1/Tiam1	20	0.0126263
GO:0048659	smooth muscle cell proliferation	28/1584	210/25730	0.133333	2.16582	4.34479	9.74249e-05	0.00129077	0.000836056	Tcf7l2/Mnat1/Esr1/Naa35/Enpp1/Camk2d/Frs2/Ptk2/Gsk3b/Hmgcr/Bmpr2/S1pr1/Egfr/Gnai3/Igf1/Map3k7/Gna12/Tgfbr2/Ereg/Traf6/Nampt/Poldip2/Prkg1/Gja1/Mef2c/Myc/Npr3/Mef2d	28	0.0176768
GO:0014902	myotube differentiation	22/1584	148/25730	0.148649	2.4146	4.42043	0.000108029	0.00137573	0.000891089	Avpr1a/Fktn/Pld3/Dcaf8/Itgb1/Dmd/Gsk3b/Dock5/Plec/Igf1/Mapk14/Csf1r/Gpx1/Myh9/Ehd1/Dock2/Ripor2/Dner/Nfatc2/Ski/Myc/Bdnf	22	0.0138889
GO:0014897	striated muscle hypertrophy	20/1584	130/25730	0.153846	2.49903	4.38862	0.000135321	0.00162854	0.00105483	Atp2a2/Camta2/Twf1/Pdlim5/Akap13/Camk2d/Ptk2/Gsk3b/Ezh2/Gata4/Igf1/Becn1/Gsk3a/Jarid2/Tomm70a/Pde5a/Prkg1/Mef2c/Lmcd1/Tiam1	20	0.0126263
GO:0051148	negative regulation of muscle cell differentiation	14/1584	74/25730	0.189189	3.07313	4.57419	0.000147848	0.00174031	0.00112723	Ptbp1/Frs2/Ezh2/Bmpr2/Ankrd17/Gsk3a/Csf1r/Tomm70a/Ereg/Fzd7/Nfatc2/Prdm16/Bdnf/Dkk1	14	0.00883838
GO:0090257	regulation of muscle system process	34/1584	283/25730	0.120141	1.95154	4.12257	0.000152324	0.00178943	0.00115904	Kcnj2/Rem1/Prok2/Calm1/Atp2b1/Atp2a2/Ndufs4/Twf1/Dag1/Dmd/Gnas/Camk2d/Ptk2/Gsk3b/Dock5/Lck/Adrb2/Gata4/Igf1/Becn1/Abat/Gsk3a/Jup/Eno1/Jarid2/Tomm70a/Tead1/Pde5a/Prkg1/Tmem38b/Mef2c/Oga/Lmcd1/Npr3	34	0.0214646
GO:0014896	muscle hypertrophy	20/1584	132/25730	0.151515	2.46116	4.31072	0.000167398	0.0018877	0.0012227	Atp2a2/Camta2/Twf1/Pdlim5/Akap13/Camk2d/Ptk2/Gsk3b/Ezh2/Gata4/Igf1/Becn1/Gsk3a/Jarid2/Tomm70a/Pde5a/Prkg1/Mef2c/Lmcd1/Tiam1	20	0.0126263
GO:0048661	positive regulation of smooth muscle cell proliferation	19/1584	123/25730	0.154472	2.50919	4.29717	0.000186501	0.00203703	0.00131942	Mnat1/Camk2d/Frs2/Ptk2/Gsk3b/Hmgcr/S1pr1/Egfr/Gnai3/Igf1/Map3k7/Tgfbr2/Ereg/Traf6/Nampt/Poldip2/Gja1/Myc/Mef2d	19	0.0119949
GO:0043500	muscle adaptation	21/1584	148/25730	0.141892	2.30485	4.07746	0.000295704	0.00291404	0.00188748	Atp2a2/Ndufs4/Camta2/Twf1/Dag1/Dmd/Camk2d/Ptk2/Gsk3b/Ezh2/Gata4/Igf1/Becn1/Gsk3a/Jarid2/Tomm70a/Tead1/Pde5a/Mef2c/Oga/Lmcd1	21	0.0132576
GO:0048660	regulation of smooth muscle cell proliferation	26/1584	202/25730	0.128713	2.09077	3.98628	0.000299236	0.00293232	0.00189932	Tcf7l2/Mnat1/Esr1/Camk2d/Frs2/Ptk2/Gsk3b/Hmgcr/Bmpr2/S1pr1/Egfr/Gnai3/Igf1/Map3k7/Gna12/Tgfbr2/Ereg/Traf6/Nampt/Poldip2/Prkg1/Gja1/Mef2c/Myc/Npr3/Mef2d	26	0.0164141
GO:0055007	cardiac muscle cell differentiation	23/1584	170/25730	0.135294	2.19768	4.01282	0.000317343	0.00308925	0.00200097	Calr/Pdlim5/Akap13/Abcg2/Itgb1/Cxadr/Camk2d/Frs2/Gsk3b/Plec/Gata4/Igf1/Dicer1/Gsk3a/Abcc2/Tomm70a/Fzd7/Cdk1/Tsc1/Prkg1/Mef2c/Dkk1/Isl1	23	0.0145202
GO:0043502	regulation of muscle adaptation	18/1584	119/25730	0.151261	2.45703	4.08032	0.000354756	0.00334543	0.0021669	Atp2a2/Ndufs4/Twf1/Dag1/Dmd/Camk2d/Ptk2/Gsk3b/Igf1/Becn1/Gsk3a/Jarid2/Tomm70a/Tead1/Pde5a/Mef2c/Oga/Lmcd1	18	0.0113636
GO:0086001	cardiac muscle cell action potential	12/1584	63/25730	0.190476	3.09404	4.26219	0.000404454	0.00368247	0.0023852	Kcnj2/Calm1/Atp2a2/Tmem161b/Cxadr/Dmd/Camk2d/Jup/Slmap/Flna/Nedd4l/Kcne4	12	0.00757576
GO:0007519	skeletal muscle tissue development	26/1584	213/25730	0.122066	1.9828	3.68897	0.000679181	0.0056373	0.00365138	Abcc9/Tcf7l2/Fktn/Mbnl1/Flnb/Kat8/Dmd/Hmgcr/Plec/Adrb2/Btg2/Gata4/Skil/Mapk14/Nr1d2/Gpx1/Ddx17/Lemd3/Bmal1/Dner/Mef2c/Ski/Myc/Ankrd33/Sox11/Mef2d	26	0.0164141
GO:0060538	skeletal muscle organ development	27/1584	228/25730	0.118421	1.92359	3.5878	0.000864454	0.00672998	0.00435913	Abcc9/Tcf7l2/Fktn/Mbnl1/Flnb/Kat8/Dag1/Dmd/Hmgcr/Plec/Adrb2/Btg2/Gata4/Skil/Mapk14/Nr1d2/Gpx1/Ddx17/Lemd3/Bmal1/Dner/Mef2c/Ski/Myc/Ankrd33/Sox11/Mef2d	27	0.0170455
GO:0014910	regulation of smooth muscle cell migration	16/1584	111/25730	0.144144	2.34143	3.62757	0.00125176	0.0088801	0.0057518	Fga/Lrp1/Camk2d/Ptk2/Dock5/Igf1/Il6st/Map3k7/Gna12/Myh9/Iqgap1/Plxna1/Prkg1/Mef2c/Myc/Postn	16	0.010101
GO:0014909	smooth muscle cell migration	17/1584	123/25730	0.138211	2.24506	3.54512	0.00143875	0.00985122	0.00638082	Fga/Lrp1/Enpp1/Camk2d/Ptk2/Dock5/Igf1/Il6st/Map3k7/Gna12/Myh9/Iqgap1/Plxna1/Prkg1/Mef2c/Myc/Postn	17	0.0107323
GO:0043403	skeletal muscle tissue regeneration	10/1584	54/25730	0.185185	3.00809	3.78341	0.00151087	0.0101915	0.00660121	Ifrd1/Dag1/Dmd/Ezh2/Igf1/Mapk14/Dicer1/Gpx1/Fzd7/Gja1	10	0.00631313
GO:1904738	vascular associated smooth muscle cell migration	9/1584	46/25730	0.195652	3.17811	3.78699	0.00172256	0.0111976	0.00725288	Lrp1/Enpp1/Dock5/Map3k7/Gna12/Myh9/Iqgap1/Prkg1/Mef2c	9	0.00568182
GO:0060043	regulation of cardiac muscle cell proliferation	10/1584	55/25730	0.181818	2.9534	3.71435	0.0017464	0.0112595	0.00729301	Cxadr/Apc/Gata4/Tgfbr3/Mapk14/Jarid2/Tgfbr2/Cdk1/Gja1/Mef2c	10	0.00631313
GO:0060415	muscle tissue morphogenesis	13/1584	86/25730	0.151163	2.45544	3.46272	0.00224985	0.0135691	0.00878895	Dll4/Chd7/Lrp6/S1pr1/Med1/Tgfbr3/Ptcd2/Col3a1/Egln1/Angpt1/Heg1/Isl1/Fzd1	13	0.00820707
GO:0030834	regulation of actin filament depolymerization	10/1584	57/25730	0.175439	2.84977	3.58083	0.0023064	0.0138501	0.00897099	Sptbn2/Twf1/Sptbn1/Rdx/Wdr1/Cfl1/Sh3bp1/Sema5a/Sptan1/F2rl1	10	0.00631313
GO:1904752	regulation of vascular associated smooth muscle cell migration	8/1584	40/25730	0.2	3.24874	3.64547	0.00265685	0.0156057	0.0101081	Lrp1/Dock5/Map3k7/Gna12/Myh9/Iqgap1/Prkg1/Mef2c	8	0.00505051
GO:0055002	striated muscle cell development	24/1584	211/25730	0.113744	1.84762	3.16649	0.00277976	0.0161035	0.0104305	Mylk4/Dcaf8/Pdlim5/Akap13/Itgb1/Cxadr/Dmd/Camk2d/Gsk3b/Plec/Gata4/Igf1/Wdr1/Dicer1/Gsk3a/Gpx1/Tomm70a/Cdk1/Dner/Prkg1/Mef2c/Nfatc2/Ski/Isl1	24	0.0151515
GO:0014812	muscle cell migration	18/1584	143/25730	0.125874	2.04466	3.20848	0.00305209	0.0173245	0.0112214	Fga/Lrp1/Enpp1/Camk2d/Ptk2/Dock5/Igf1/Il6st/Map3k7/Net1/Gna12/Myh9/Iqgap1/Plxna1/Prkg1/Mef2c/Myc/Postn	18	0.0113636
GO:0055021	regulation of cardiac muscle tissue growth	13/1584	89/25730	0.146067	2.37267	3.32247	0.00306558	0.0173843	0.0112602	Cxadr/Apc/Gata4/Igf1/Tgfbr3/Mapk14/Gsk3a/Jarid2/Tgfbr2/Tomm70a/Cdk1/Gja1/Mef2c	13	0.00820707
GO:0030832	regulation of actin filament length	20/1584	167/25730	0.11976	1.94535	3.13915	0.0033392	0.0185969	0.0120456	Cdc42ep3/Sptbn2/Twf1/Hcls1/Sptbn1/Kank3/Rdx/Fchsd2/Arhgap35/Arpc3/Capn1/Wdr1/Kank2/Cfl1/Sh3bp1/Rictor/Sema5a/Nck1/Sptan1/F2rl1	20	0.0126263
GO:0030041	actin filament polymerization	20/1584	168/25730	0.119048	1.93377	3.11003	0.0035767	0.0196237	0.0127106	Ttc17/Cdc42ep3/Sptbn2/Twf1/Hcls1/Sptbn1/Kank3/Diaph1/Rdx/Fchsd2/Arpc3/Capn1/Kank2/Cfl1/Gas7/Arpc4/Rictor/Nck1/Sptan1/Wasl	20	0.0126263
GO:0060044	negative regulation of cardiac muscle cell proliferation	5/1584	18/25730	0.277778	4.51214	3.81774	0.00383102	0.0205983	0.0133419	Cxadr/Apc/Jarid2/Tgfbr2/Gja1	5	0.00315657
GO:2000725	regulation of cardiac muscle cell differentiation	5/1584	18/25730	0.277778	4.51214	3.81774	0.00383102	0.0205983	0.0133419	Frs2/Gsk3b/Fzd7/Mef2c/Dkk1	5	0.00315657
GO:0055022	negative regulation of cardiac muscle tissue growth	7/1584	34/25730	0.205882	3.34429	3.50336	0.00409425	0.0216588	0.0140288	Cxadr/Apc/Gsk3a/Jarid2/Tgfbr2/Tomm70a/Gja1	7	0.00441919
GO:0003298	physiological muscle hypertrophy	9/1584	52/25730	0.173077	2.81141	3.34891	0.00413172	0.0217403	0.0140816	Pdlim5/Akap13/Camk2d/Gsk3b/Gata4/Igf1/Gsk3a/Tomm70a/Prkg1	9	0.00568182
GO:0003301	physiological cardiac muscle hypertrophy	9/1584	52/25730	0.173077	2.81141	3.34891	0.00413172	0.0217403	0.0140816	Pdlim5/Akap13/Camk2d/Gsk3b/Gata4/Igf1/Gsk3a/Tomm70a/Prkg1	9	0.00568182
GO:0061049	cell growth involved in cardiac muscle cell development	9/1584	52/25730	0.173077	2.81141	3.34891	0.00413172	0.0217403	0.0140816	Pdlim5/Akap13/Camk2d/Gsk3b/Gata4/Igf1/Gsk3a/Tomm70a/Prkg1	9	0.00568182
GO:0051017	actin filament bundle assembly	21/1584	182/25730	0.115385	1.87427	3.03159	0.00417216	0.0219335	0.0142067	Braf/Ccdc88a/Limd2/Asap3/Sdc4/Clasp2/Pls3/Hsp90b1/Kank3/Id1/Sorbs3/Abl2/S1pr1/S100a10/Kank2/Cul3/Cfl1/Gas7/Myh9/Flna/Tsc1	21	0.0132576
GO:0045844	positive regulation of striated muscle tissue development	6/1584	26/25730	0.230769	3.74854	3.59133	0.00427091	0.0221375	0.0143389	Erbb3/Hmgcr/Adrb2/Mrtfb/Gja1/Mef2c	6	0.00378788
GO:0048636	positive regulation of muscle organ development	6/1584	26/25730	0.230769	3.74854	3.59133	0.00427091	0.0221375	0.0143389	Erbb3/Hmgcr/Adrb2/Mrtfb/Gja1/Mef2c	6	0.00378788
GO:1901863	positive regulation of muscle tissue development	6/1584	26/25730	0.230769	3.74854	3.59133	0.00427091	0.0221375	0.0143389	Erbb3/Hmgcr/Adrb2/Mrtfb/Gja1/Mef2c	6	0.00378788
GO:0030042	actin filament depolymerization	10/1584	62/25730	0.16129	2.61995	3.2709	0.00434889	0.0223847	0.014499	Sptbn2/Twf1/Sptbn1/Rdx/Wdr1/Cfl1/Sh3bp1/Sema5a/Sptan1/F2rl1	10	0.00631313
GO:0055008	cardiac muscle tissue morphogenesis	11/1584	72/25730	0.152778	2.48167	3.22459	0.0043804	0.0225272	0.0145913	Dll4/Chd7/Lrp6/S1pr1/Med1/Tgfbr3/Ptcd2/Egln1/Angpt1/Heg1/Isl1	11	0.00694444
GO:0014911	positive regulation of smooth muscle cell migration	11/1584	73/25730	0.150685	2.44768	3.17247	0.0048772	0.0245063	0.0158732	Fga/Lrp1/Camk2d/Ptk2/Dock5/Igf1/Il6st/Map3k7/Iqgap1/Myc/Postn	11	0.00694444
GO:0061572	actin filament bundle organization	21/1584	185/25730	0.113514	1.84388	2.95039	0.00504153	0.025055	0.0162286	Braf/Ccdc88a/Limd2/Asap3/Sdc4/Clasp2/Pls3/Hsp90b1/Kank3/Id1/Sorbs3/Abl2/S1pr1/S100a10/Kank2/Cul3/Cfl1/Gas7/Myh9/Flna/Tsc1	21	0.0132576
GO:0046716	muscle cell cellular homeostasis	6/1584	27/25730	0.222222	3.60971	3.47495	0.00520961	0.0256736	0.0166292	Trim32/Plg/Dmd/Enpp1/Apc/Ank	6	0.00378788
GO:0055001	muscle cell development	26/1584	247/25730	0.105263	1.70986	2.8712	0.00542885	0.0263375	0.0170593	Mylk4/Atp2a2/Dcaf8/Pdlim5/Akap13/Itgb1/Cxadr/Dmd/Camk2d/Gsk3b/Plec/Gata4/Igf1/Wdr1/Dicer1/Gsk3a/Ptcd2/Gpx1/Tomm70a/Cdk1/Dner/Prkg1/Mef2c/Nfatc2/Ski/Isl1	26	0.0164141
GO:0051154	negative regulation of striated muscle cell differentiation	8/1584	45/25730	0.177778	2.88777	3.24624	0.0056728	0.0272969	0.0176807	Frs2/Ezh2/Gsk3a/Csf1r/Tomm70a/Fzd7/Bdnf/Dkk1	8	0.00505051
GO:1990874	vascular associated smooth muscle cell proliferation	12/1584	85/25730	0.141176	2.29323	3.05879	0.00574869	0.0275275	0.0178301	Enpp1/Camk2d/Frs2/Gnai3/Igf1/Map3k7/Gna12/Poldip2/Prkg1/Gja1/Mef2c/Mef2d	12	0.00757576
GO:0007520	myoblast fusion	9/1584	55/25730	0.163636	2.65806	3.15277	0.00605566	0.0288572	0.0186913	Itgb1/Gsk3b/Dock5/Mapk14/Myh9/Ehd1/Dock2/Ripor2/Nfatc2	9	0.00568182
GO:0098901	regulation of cardiac muscle cell action potential	6/1584	28/25730	0.214286	3.48079	3.36397	0.00629094	0.02962	0.0191854	Calm1/Atp2a2/Tmem161b/Cxadr/Camk2d/Jup	6	0.00378788
GO:0030836	positive regulation of actin filament depolymerization	4/1584	13/25730	0.307692	4.99806	3.69298	0.00652917	0.0304026	0.0196923	Wdr1/Cfl1/Sema5a/F2rl1	4	0.00252525
GO:0051153	regulation of striated muscle cell differentiation	14/1584	109/25730	0.12844	2.08635	2.91105	0.00702904	0.0323109	0.0209284	Trim32/Frs2/Gsk3b/Ezh2/Igf1/Mapk14/Gsk3a/Csf1r/Tomm70a/Fzd7/Epc1/Mef2c/Bdnf/Dkk1	14	0.00883838
GO:0035914	skeletal muscle cell differentiation	13/1584	98/25730	0.132653	2.15477	2.9335	0.00704289	0.0323109	0.0209284	Fktn/Kat8/Btg2/Gata4/Nr1d2/Ddx17/Lemd3/Bmal1/Mef2c/Myc/Ankrd33/Sox11/Mef2d	13	0.00820707
GO:0060048	cardiac muscle contraction	17/1584	144/25730	0.118056	1.91766	2.82831	0.00746751	0.0338127	0.0219011	Kcnj2/Abcc9/Calm1/Atp2a2/Dmd/Camk2d/Adrb2/Gata4/Jup/Smad5/Flna/Pde5a/Srsf1/Tmem38b/Nedd4l/Psen2/Kcne4	17	0.0107323
GO:0010666	positive regulation of cardiac muscle cell apoptotic process	6/1584	29/25730	0.206897	3.36076	3.25794	0.00752651	0.0339238	0.0219731	Atp2a2/Camk2d/Eif5a/Hmgcr/Adrb2/Capn1	6	0.00378788
GO:0010611	regulation of cardiac muscle hypertrophy	12/1584	88/25730	0.136364	2.21505	2.92432	0.00758302	0.0341265	0.0221044	Twf1/Camk2d/Ptk2/Gsk3b/Igf1/Becn1/Gsk3a/Jarid2/Tomm70a/Pde5a/Mef2c/Lmcd1	12	0.00757576
GO:1904707	positive regulation of vascular associated smooth muscle cell proliferation	8/1584	48/25730	0.166667	2.70728	3.03234	0.00844058	0.0373039	0.0241625	Camk2d/Frs2/Gnai3/Igf1/Map3k7/Poldip2/Gja1/Mef2d	8	0.00505051
GO:0014743	regulation of muscle hypertrophy	12/1584	91/25730	0.131868	2.14202	2.79519	0.00984748	0.0418022	0.0270761	Twf1/Camk2d/Ptk2/Gsk3b/Igf1/Becn1/Gsk3a/Jarid2/Tomm70a/Pde5a/Mef2c/Lmcd1	12	0.00757576
GO:0010663	positive regulation of striated muscle cell apoptotic process	6/1584	31/25730	0.193548	3.14394	3.05916	0.0105062	0.044029	0.0285184	Atp2a2/Camk2d/Eif5a/Hmgcr/Adrb2/Capn1	6	0.00378788
GO:0006936	muscle contraction	32/1584	338/25730	0.0946746	1.53786	2.54946	0.010552	0.0441584	0.0286022	Kcnj2/Abcc9/Rem1/Prok2/Calm1/Npy1r/Atp2b1/Atp2a2/Dmd/Gnas/Camk2d/Dock5/Lck/Adrb2/Gata4/Abat/Jup/Eno1/Smad5/Flna/Pde5a/Hsbp1/Myh4/Apbb2/Cert1/Srsf1/Prkg1/Tmem38b/Tshz3/Nedd4l/Psen2/Kcne4	32	0.020202
GO:1904705	regulation of vascular associated smooth muscle cell proliferation	11/1584	81/25730	0.135802	2.20593	2.78418	0.0106409	0.0444046	0.0287617	Camk2d/Frs2/Gnai3/Igf1/Map3k7/Gna12/Poldip2/Prkg1/Gja1/Mef2c/Mef2d	11	0.00694444
GO:0014904	myotube cell development	8/1584	50/25730	0.16	2.59899	2.89868	0.0107784	0.0446317	0.0289088	Dcaf8/Dmd/Plec/Igf1/Gpx1/Dner/Nfatc2/Ski	8	0.00505051
GO:1904753	negative regulation of vascular associated smooth muscle cell migration	4/1584	15/25730	0.266667	4.33165	3.30581	0.0112946	0.0459641	0.0297718	Gna12/Myh9/Prkg1/Mef2c	4	0.00252525
GO:0060038	cardiac muscle cell proliferation	10/1584	71/25730	0.140845	2.28784	2.78316	0.0113541	0.0459845	0.029785	Cxadr/Apc/Gata4/Tgfbr3/Mapk14/Jarid2/Tgfbr2/Cdk1/Gja1/Mef2c	10	0.00631313
GO:0010657	muscle cell apoptotic process	15/1584	128/25730	0.117188	1.90356	2.62476	0.0122686	0.0486045	0.031482	Atp2a2/Esr1/Camk2d/Eif5a/Lrp6/Gsk3b/Hmgcr/Adrb2/Capn1/Gata4/Igf1/Dicer1/Stk4/Ppp1r10/Gngt1	15	0.0094697
GO:0051145	smooth muscle cell differentiation	11/1584	83/25730	0.13253	2.15278	2.69422	0.0126783	0.0500105	0.0323928	Prok2/Cth/Ankrd17/Cfh/Mrtfb/Notch2/Ereg/Epc1/Mef2c/Nfatc2/Tshz3	11	0.00694444
GO:0032231	regulation of actin filament bundle assembly	14/1584	117/25730	0.119658	1.94369	2.62034	0.012822	0.0503496	0.0326124	Braf/Ccdc88a/Asap3/Sdc4/Clasp2/Kank3/Id1/Sorbs3/S1pr1/S100a10/Kank2/Cfl1/Flna/Tsc1	14	0.00883838
GO:0055013	cardiac muscle cell development	14/1584	117/25730	0.119658	1.94369	2.62034	0.012822	0.0503496	0.0326124	Pdlim5/Akap13/Cxadr/Camk2d/Gsk3b/Plec/Gata4/Igf1/Dicer1/Gsk3a/Tomm70a/Cdk1/Prkg1/Isl1	14	0.00883838
GO:0016202	regulation of striated muscle tissue development	8/1584	52/25730	0.153846	2.49903	2.77139	0.013563	0.0525189	0.0340175	Tcf7l2/Erbb3/Hmgcr/Adrb2/Mrtfb/Gja1/Mef2c/Bdnf	8	0.00505051
GO:0055119	relaxation of cardiac muscle	4/1584	16/25730	0.25	4.06092	3.13685	0.0143378	0.0540665	0.0350199	Kcnj2/Atp2a2/Camk2d/Pde5a	4	0.00252525
GO:0010660	regulation of muscle cell apoptotic process	14/1584	119/25730	0.117647	1.91102	2.55126	0.0147287	0.055357	0.0358558	Atp2a2/Esr1/Camk2d/Eif5a/Lrp6/Gsk3b/Hmgcr/Adrb2/Capn1/Gata4/Igf1/Dicer1/Stk4/Ppp1r10	14	0.00883838
GO:0014850	response to muscle activity	7/1584	43/25730	0.162791	2.64432	2.76395	0.0151721	0.0564913	0.0365904	Fn1/Itgb1/Dag1/Slc38a2/Tns2/Myh4/Postn	7	0.00441919
GO:0030837	negative regulation of actin filament polymerization	9/1584	64/25730	0.140625	2.28427	2.63471	0.0160408	0.0594636	0.0385156	Sptbn2/Twf1/Sptbn1/Kank3/Rdx/Capn1/Kank2/Cfl1/Sptan1	9	0.00568182
GO:0014887	cardiac muscle adaptation	6/1584	34/25730	0.176471	2.86653	2.78939	0.0164108	0.060456	0.0391585	Atp2a2/Camta2/Ezh2/Gata4/Mef2c/Oga	6	0.00378788
GO:1901861	regulation of muscle tissue development	8/1584	54/25730	0.148148	2.40647	2.64991	0.0168388	0.0611822	0.0396288	Tcf7l2/Erbb3/Hmgcr/Adrb2/Mrtfb/Gja1/Mef2c/Bdnf	8	0.00505051
GO:0048634	regulation of muscle organ development	8/1584	56/25730	0.142857	2.32053	2.53373	0.0206482	0.0706077	0.0457339	Tcf7l2/Erbb3/Hmgcr/Adrb2/Mrtfb/Gja1/Mef2c/Bdnf	8	0.00505051
GO:0086003	cardiac muscle cell contraction	10/1584	78/25730	0.128205	2.08252	2.4524	0.0210647	0.0719486	0.0466024	Kcnj2/Abcc9/Atp2a2/Camk2d/Adrb2/Gata4/Jup/Flna/Nedd4l/Kcne4	10	0.00631313
GO:1901741	positive regulation of myoblast fusion	4/1584	18/25730	0.222222	3.60971	2.83679	0.0218595	0.0731828	0.0474018	Mapk14/Ehd1/Ripor2/Nfatc2	4	0.00252525
GO:0006937	regulation of muscle contraction	18/1584	176/25730	0.102273	1.66129	2.25467	0.02394	0.0789272	0.0511226	Kcnj2/Rem1/Prok2/Calm1/Atp2b1/Atp2a2/Dmd/Gnas/Dock5/Lck/Adrb2/Gata4/Abat/Jup/Eno1/Pde5a/Prkg1/Tmem38b	18	0.0113636
GO:0010613	positive regulation of cardiac muscle hypertrophy	7/1584	47/25730	0.148936	2.41927	2.49436	0.0239627	0.0789272	0.0511226	Twf1/Camk2d/Ptk2/Igf1/Becn1/Pde5a/Mef2c	7	0.00441919
GO:0010661	positive regulation of muscle cell apoptotic process	7/1584	47/25730	0.148936	2.41927	2.49436	0.0239627	0.0789272	0.0511226	Atp2a2/Camk2d/Eif5a/Hmgcr/Adrb2/Capn1/Stk4	7	0.00441919
GO:0090075	relaxation of muscle	6/1584	37/25730	0.162162	2.63411	2.54766	0.0242763	0.0796936	0.051619	Kcnj2/Atp2a2/Camk2d/Pde5a/Prkg1/Npr3	6	0.00378788
GO:0034392	negative regulation of smooth muscle cell apoptotic process	4/1584	19/25730	0.210526	3.41972	2.7024	0.0263716	0.0835295	0.0541036	Esr1/Lrp6/Gsk3b/Igf1	4	0.00252525
GO:0014742	positive regulation of muscle hypertrophy	7/1584	48/25730	0.145833	2.36887	2.43128	0.0266128	0.0836907	0.054208	Twf1/Camk2d/Ptk2/Igf1/Becn1/Pde5a/Mef2c	7	0.00441919
GO:0051150	regulation of smooth muscle cell differentiation	6/1584	38/25730	0.157895	2.56479	2.47238	0.0273742	0.0855843	0.0554346	Cth/Ankrd17/Notch2/Ereg/Nfatc2/Tshz3	6	0.00378788
GO:0006941	striated muscle contraction	19/1584	193/25730	0.0984456	1.59912	2.1398	0.029431	0.0908416	0.0588398	Kcnj2/Abcc9/Rem1/Calm1/Atp2a2/Dmd/Gnas/Camk2d/Adrb2/Gata4/Jup/Smad5/Flna/Pde5a/Srsf1/Tmem38b/Nedd4l/Psen2/Kcne4	19	0.0119949
GO:2001014	regulation of skeletal muscle cell differentiation	5/1584	29/25730	0.172414	2.80064	2.48494	0.0303354	0.0925887	0.0599714	Kat8/Nr1d2/Ddx17/Bmal1/Mef2c	5	0.00315657
GO:0030833	regulation of actin filament polymerization	15/1584	144/25730	0.104167	1.69205	2.13297	0.0320894	0.0964397	0.0624658	Cdc42ep3/Sptbn2/Twf1/Hcls1/Sptbn1/Kank3/Rdx/Fchsd2/Arpc3/Capn1/Kank2/Cfl1/Rictor/Nck1/Sptan1	15	0.0094697
GO:0060379	cardiac muscle cell myoblast differentiation	3/1584	12/25730	0.25	4.06092	2.71638	0.0337003	0.0989736	0.064107	Itgb1/Rest/Isl1	3	0.00189394
GO:0000768	syncytium formation by plasma membrane fusion	9/1584	73/25730	0.123288	2.00265	2.19722	0.0347302	0.101206	0.0655531	Itgb1/Gsk3b/Dock5/Mapk14/Myh9/Ehd1/Dock2/Ripor2/Nfatc2	9	0.00568182
GO:0140253	cell-cell fusion	9/1584	73/25730	0.123288	2.00265	2.19722	0.0347302	0.101206	0.0655531	Itgb1/Gsk3b/Dock5/Mapk14/Myh9/Ehd1/Dock2/Ripor2/Nfatc2	9	0.00568182
GO:0014855	striated muscle cell proliferation	11/1584	97/25730	0.113402	1.84207	2.12814	0.0360882	0.103971	0.0673441	Cxadr/Apc/Gata4/Tgfbr3/Mapk14/Jarid2/Tgfbr2/Cdk1/Gja1/Mef2c/Angpt1	11	0.00694444
GO:0010882	regulation of cardiac muscle contraction by calcium ion signaling	4/1584	21/25730	0.190476	3.09404	2.45877	0.0369533	0.105131	0.0680954	Calm1/Atp2a2/Dmd/Tmem38b	4	0.00252525
GO:0014819	regulation of skeletal muscle contraction	4/1584	21/25730	0.190476	3.09404	2.45877	0.0369533	0.105131	0.0680954	Kcnj2/Rem1/Dmd/Gnas	4	0.00252525
GO:0051149	positive regulation of muscle cell differentiation	10/1584	86/25730	0.116279	1.8888	2.1146	0.0383098	0.108157	0.0700552	Trim32/Cth/Eif5a/Gsk3b/Igf1/Mapk14/Notch2/Epc1/Mef2c/Tshz3	10	0.00631313
GO:0060045	positive regulation of cardiac muscle cell proliferation	5/1584	31/25730	0.16129	2.61995	2.31148	0.0392536	0.109929	0.0712028	Gata4/Tgfbr3/Mapk14/Cdk1/Mef2c	5	0.00315657
GO:0051693	actin filament capping	6/1584	42/25730	0.142857	2.32053	2.19368	0.0423271	0.115418	0.0747584	Sptbn2/Twf1/Sptbn1/Rdx/Cfl1/Sptan1	6	0.00378788
GO:0010659	cardiac muscle cell apoptotic process	9/1584	76/25730	0.118421	1.92359	2.06527	0.0433677	0.116907	0.0757227	Atp2a2/Camk2d/Eif5a/Hmgcr/Adrb2/Capn1/Gata4/Ppp1r10/Gngt1	9	0.00568182
GO:0006942	regulation of striated muscle contraction	11/1584	100/25730	0.11	1.78681	2.01911	0.0435978	0.11742	0.076055	Kcnj2/Rem1/Calm1/Atp2a2/Dmd/Gnas/Adrb2/Gata4/Jup/Pde5a/Tmem38b	11	0.00694444
GO:0035886	vascular associated smooth muscle cell differentiation	6/1584	43/25730	0.139535	2.26656	2.12897	0.0467306	0.123941	0.0802791	Prok2/Cth/Cfh/Mrtfb/Epc1/Nfatc2	6	0.00378788
GO:0003299	muscle hypertrophy in response to stress	5/1584	33/25730	0.151515	2.46116	2.1512	0.0496095	0.129219	0.0836978	Atp2a2/Camta2/Ezh2/Gata4/Mef2c	5	0.00315657
GO:0014898	cardiac muscle hypertrophy in response to stress	5/1584	33/25730	0.151515	2.46116	2.1512	0.0496095	0.129219	0.0836978	Atp2a2/Camta2/Ezh2/Gata4/Mef2c	5	0.00315657
GO:0010658	striated muscle cell apoptotic process	9/1584	79/25730	0.113924	1.85055	1.93921	0.0533383	0.135385	0.0876913	Atp2a2/Camk2d/Eif5a/Hmgcr/Adrb2/Capn1/Gata4/Ppp1r10/Gngt1	9	0.00568182
GO:0055010	ventricular cardiac muscle tissue morphogenesis	7/1584	56/25730	0.125	2.03046	1.97718	0.0551218	0.139612	0.0904292	Dll4/Chd7/Med1/Tgfbr3/Ptcd2/Heg1/Isl1	7	0.00441919
GO:0048745	smooth muscle tissue development	5/1584	34/25730	0.147059	2.38878	2.07542	0.0553334	0.139669	0.0904662	Tiparp/Fabp1/Col3a1/Zfand5/Tshz3	5	0.00315657
GO:0099622	cardiac muscle cell membrane repolarization	5/1584	34/25730	0.147059	2.38878	2.07542	0.0553334	0.139669	0.0904662	Kcnj2/Wdr1/Flna/Gja1/Kcne4	5	0.00315657
GO:1901739	regulation of myoblast fusion	4/1584	24/25730	0.166667	2.70728	2.14319	0.0567725	0.141907	0.0919159	Mapk14/Ehd1/Ripor2/Nfatc2	4	0.00252525
GO:2000291	regulation of myoblast proliferation	4/1584	24/25730	0.166667	2.70728	2.14319	0.0567725	0.141907	0.0919159	Igf1/Csf1r/Zfp609/Atf2	4	0.00252525
GO:0006906	vesicle fusion	14/1584	144/25730	0.0972222	1.57925	1.7853	0.0605561	0.148993	0.0965054	Septin8/Snap47/Chmp4b/AU040320/Plekhm2/Vti1a/Gnai3/Rab14/Pip4k2b/Ankfy1/Syt7/Eea1/Lrrk2/Rims2	14	0.00883838
GO:0055117	regulation of cardiac muscle contraction	9/1584	81/25730	0.111111	1.80485	1.85819	0.0607528	0.148993	0.0965054	Kcnj2/Calm1/Atp2a2/Dmd/Adrb2/Gata4/Jup/Pde5a/Tmem38b	9	0.00568182
GO:0003229	ventricular cardiac muscle tissue development	8/1584	69/25730	0.115942	1.88333	1.88181	0.0608531	0.149018	0.0965218	Dll4/Chd7/Gata4/Med1/Tgfbr3/Ptcd2/Heg1/Isl1	8	0.00505051
GO:0048284	organelle fusion	18/1584	198/25730	0.0909091	1.4767	1.72465	0.0635053	0.153729	0.0995732	Septin8/Snap47/Yme1l1/Mief1/Chmp4b/AU040320/Plekhm2/Vti1a/Gnai3/Rab14/Pip4k2b/Ankfy1/Syt7/Mcl1/Eea1/Lrrk2/Stoml2/Rims2	18	0.0113636
GO:0014888	striated muscle adaptation	7/1584	58/25730	0.12069	1.96044	1.87553	0.0644034	0.154869	0.100312	Atp2a2/Camta2/Ezh2/Gata4/Tead1/Mef2c/Oga	7	0.00441919
GO:0010665	regulation of cardiac muscle cell apoptotic process	8/1584	70/25730	0.114286	1.85642	1.8377	0.0651753	0.156236	0.101197	Atp2a2/Camk2d/Eif5a/Hmgcr/Adrb2/Capn1/Gata4/Ppp1r10	8	0.00505051
GO:0032233	positive regulation of actin filament bundle assembly	8/1584	70/25730	0.114286	1.85642	1.8377	0.0651753	0.156236	0.101197	Braf/Ccdc88a/Sdc4/Id1/Sorbs3/S100a10/Flna/Tsc1	8	0.00505051
GO:0030038	contractile actin filament bundle assembly	12/1584	120/25730	0.1	1.62437	1.75587	0.0660469	0.157941	0.102301	Braf/Ccdc88a/Asap3/Sdc4/Clasp2/Kank3/Sorbs3/S1pr1/S100a10/Kank2/Cul3/Tsc1	12	0.00757576
GO:0034391	regulation of smooth muscle cell apoptotic process	5/1584	36/25730	0.138889	2.25607	1.93159	0.0678736	0.16107	0.104328	Esr1/Lrp6/Gsk3b/Igf1/Stk4	5	0.00315657
GO:0051450	myoblast proliferation	5/1584	36/25730	0.138889	2.25607	1.93159	0.0678736	0.16107	0.104328	Igf1/Csf1r/Gpx1/Zfp609/Atf2	5	0.00315657
GO:0010881	regulation of cardiac muscle contraction by regulation of the release of sequestered calcium ion	3/1584	16/25730	0.1875	3.04569	2.09644	0.0715126	0.166431	0.1078	Calm1/Dmd/Tmem38b	3	0.00189394
GO:0014874	response to stimulus involved in regulation of muscle adaptation	3/1584	16/25730	0.1875	3.04569	2.09644	0.0715126	0.166431	0.1078	Ndufs4/Dag1/Dmd	3	0.00189394
GO:0060143	positive regulation of syncytium formation by plasma membrane fusion	4/1584	26/25730	0.153846	2.49903	1.95868	0.07258	0.167857	0.108724	Mapk14/Ehd1/Ripor2/Nfatc2	4	0.00252525
GO:0030835	negative regulation of actin filament depolymerization	6/1584	48/25730	0.125	2.03046	1.83022	0.0728782	0.167984	0.108806	Sptbn2/Twf1/Sptbn1/Rdx/Cfl1/Sptan1	6	0.00378788
GO:0034390	smooth muscle cell apoptotic process	5/1584	37/25730	0.135135	2.19509	1.86321	0.0746856	0.171186	0.11088	Esr1/Lrp6/Gsk3b/Igf1/Stk4	5	0.00315657
GO:0090174	organelle membrane fusion	14/1584	149/25730	0.0939597	1.52625	1.65004	0.075728	0.173306	0.112254	Septin8/Snap47/Chmp4b/AU040320/Plekhm2/Vti1a/Gnai3/Rab14/Pip4k2b/Ankfy1/Syt7/Eea1/Lrrk2/Rims2	14	0.00883838
GO:0055023	positive regulation of cardiac muscle tissue growth	6/1584	49/25730	0.122449	1.98902	1.77486	0.0789372	0.179884	0.116514	Gata4/Igf1/Tgfbr3/Mapk14/Cdk1/Mef2c	6	0.00378788
GO:0010662	regulation of striated muscle cell apoptotic process	8/1584	73/25730	0.109589	1.78013	1.70959	0.0792557	0.180055	0.116625	Atp2a2/Camk2d/Eif5a/Hmgcr/Adrb2/Capn1/Gata4/Ppp1r10	8	0.00505051
GO:0099623	regulation of cardiac muscle cell membrane repolarization	4/1584	27/25730	0.148148	2.40647	1.87278	0.0812354	0.183074	0.11858	Wdr1/Flna/Gja1/Kcne4	4	0.00252525
GO:1904754	positive regulation of vascular associated smooth muscle cell migration	4/1584	27/25730	0.148148	2.40647	1.87278	0.0812354	0.183074	0.11858	Lrp1/Dock5/Map3k7/Iqgap1	4	0.00252525
GO:0051014	actin filament severing	3/1584	17/25730	0.176471	2.86653	1.97174	0.083011	0.18385	0.119083	Srgap2/Cfl1/Myh9	3	0.00189394
GO:0030048	actin filament-based movement	13/1584	138/25730	0.0942029	1.5302	1.59954	0.0833847	0.18447	0.119485	Kcnj2/Abcc9/Atp2a2/Camk2d/Adrb2/Gata4/Jup/Myh9/Flna/Wasl/Nedd4l/Syne2/Kcne4	13	0.00820707
GO:0010656	negative regulation of muscle cell apoptotic process	8/1584	74/25730	0.108108	1.75607	1.66822	0.0843212	0.18601	0.120482	Esr1/Lrp6/Gsk3b/Hmgcr/Adrb2/Gata4/Igf1/Ppp1r10	8	0.00505051
GO:0014912	negative regulation of smooth muscle cell migration	5/1584	39/25730	0.128205	2.08252	1.73279	0.0893734	0.194802	0.126177	Lrp1/Gna12/Myh9/Prkg1/Mef2c	5	0.00315657
GO:0051151	negative regulation of smooth muscle cell differentiation	3/1584	18/25730	0.166667	2.70728	1.85584	0.0952413	0.202221	0.130982	Ankrd17/Ereg/Nfatc2	3	0.00189394
GO:0051152	positive regulation of smooth muscle cell differentiation	3/1584	18/25730	0.166667	2.70728	1.85584	0.0952413	0.202221	0.130982	Cth/Notch2/Tshz3	3	0.00189394
GO:2000288	positive regulation of myoblast proliferation	3/1584	18/25730	0.166667	2.70728	1.85584	0.0952413	0.202221	0.130982	Igf1/Csf1r/Atf2	3	0.00189394
GO:0045661	regulation of myoblast differentiation	9/1584	89/25730	0.101124	1.64262	1.55542	0.0967364	0.205248	0.132943	Actb/Sra1/Xkr8/Mapk14/Trip4/Ripor2/Cxcl14/Mef2c/Prl2c2	9	0.00568182
GO:0032232	negative regulation of actin filament bundle assembly	5/1584	41/25730	0.121951	1.98094	1.61	0.105438	0.217767	0.141051	Clasp2/Kank3/S1pr1/Kank2/Cfl1	5	0.00315657
GO:0086013	membrane repolarization during cardiac muscle cell action potential	3/1584	19/25730	0.157895	2.56479	1.74759	0.108154	0.220602	0.142888	Kcnj2/Flna/Kcne4	3	0.00189394
GO:0048641	regulation of skeletal muscle tissue development	4/1584	31/25730	0.129032	2.09596	1.56381	0.120523	0.238091	0.154216	Tcf7l2/Hmgcr/Adrb2/Mef2c	4	0.00252525
GO:0014877	response to muscle inactivity involved in regulation of muscle adaptation	2/1584	10/25730	0.2	3.24874	1.82167	0.122734	0.238091	0.154216	Dag1/Dmd	2	0.00126263
GO:0014894	response to denervation involved in regulation of muscle adaptation	2/1584	10/25730	0.2	3.24874	1.82167	0.122734	0.238091	0.154216	Dag1/Dmd	2	0.00126263
GO:0099515	actin filament-based transport	2/1584	10/25730	0.2	3.24874	1.82167	0.122734	0.238091	0.154216	Wasl/Syne2	2	0.00126263
GO:0086004	regulation of cardiac muscle cell contraction	5/1584	43/25730	0.116279	1.8888	1.49399	0.122813	0.238091	0.154216	Kcnj2/Atp2a2/Adrb2/Gata4/Jup	5	0.00315657
GO:0045214	sarcomere organization	6/1584	56/25730	0.107143	1.7404	1.42062	0.128822	0.248599	0.161022	Mylk4/Akap13/Itgb1/Plec/Wdr1/Mef2c	6	0.00378788
GO:0061025	membrane fusion	17/1584	205/25730	0.0829268	1.34704	1.27772	0.130469	0.251449	0.162868	Septin8/Snap47/Chp1/Chmp4b/AU040320/Plekhm2/Vti1a/Gnai3/Rab14/Pip4k2b/Ankfy1/Syt7/Eea1/Lrrk2/Hace1/Rims2/Cts3	17	0.0107323
GO:0045932	negative regulation of muscle contraction	4/1584	32/25730	0.125	2.03046	1.49391	0.131419	0.251882	0.163149	Dock5/Adrb2/Pde5a/Prkg1	4	0.00252525
GO:0086002	cardiac muscle cell action potential involved in contraction	5/1584	44/25730	0.113636	1.84587	1.4383	0.131967	0.252442	0.163512	Kcnj2/Jup/Flna/Nedd4l/Kcne4	5	0.00315657
GO:0045986	negative regulation of smooth muscle contraction	3/1584	21/25730	0.142857	2.32053	1.55053	0.135823	0.257899	0.167046	Dock5/Adrb2/Prkg1	3	0.00189394
GO:0006940	regulation of smooth muscle contraction	7/1584	70/25730	0.1	1.62437	1.33976	0.138519	0.262342	0.169924	Prok2/Atp2b1/Dock5/Lck/Adrb2/Abat/Prkg1	7	0.00441919
GO:0014870	response to muscle inactivity	2/1584	11/25730	0.181818	2.9534	1.65969	0.144128	0.265064	0.171687	Dag1/Dmd	2	0.00126263
GO:0048643	positive regulation of skeletal muscle tissue development	3/1584	22/25730	0.136364	2.21505	1.46028	0.150475	0.273923	0.177425	Hmgcr/Adrb2/Mef2c	3	0.00189394
GO:0060142	regulation of syncytium formation by plasma membrane fusion	4/1584	34/25730	0.117647	1.91102	1.36145	0.154352	0.278107	0.180135	Mapk14/Ehd1/Ripor2/Nfatc2	4	0.00252525
GO:0051155	positive regulation of striated muscle cell differentiation	6/1584	60/25730	0.1	1.62437	1.24014	0.162748	0.290118	0.187915	Trim32/Gsk3b/Igf1/Mapk14/Epc1/Mef2c	6	0.00378788
GO:0060307	regulation of ventricular cardiac muscle cell membrane repolarization	3/1584	23/25730	0.130435	2.11874	1.37478	0.1656	0.290118	0.187915	Wdr1/Gja1/Kcne4	3	0.00189394
GO:0003056	regulation of vascular associated smooth muscle contraction	2/1584	12/25730	0.166667	2.70728	1.51511	0.166214	0.290118	0.187915	Atp2b1/Dock5	2	0.00126263
GO:0060297	regulation of sarcomere organization	2/1584	12/25730	0.166667	2.70728	1.51511	0.166214	0.290118	0.187915	Akap13/Mef2c	2	0.00126263
GO:0070472	regulation of uterine smooth muscle contraction	2/1584	12/25730	0.166667	2.70728	1.51511	0.166214	0.290118	0.187915	Lck/Abat	2	0.00126263
