# Supplementary material for: Small Extracellular Vesicle Release Following Electrical Pulse Stimulation of C2C12 Myotubes: Effects on microRNA Cargo and Myoblast Migration and Differentiation
Source: Int J Mol Sci. 2026 May 12;27(10):4320. doi: 10.3390/ijms27104320 (PMC13206931; doi:10.3390/ijms27104320)
Supplement: Supplementary file 1 [file ijms-27-04320-s001.zip › ijms-4231158-supplementary/Supplementary file 4 - GO analysis excel files/Muscle_Pathways_Low_vs_Control_DOWN.xlsx]

## Sheet: Sheet1
ID	Description	GeneRatio	BgRatio	RichFactor	FoldEnrichment	zScore	pvalue	p.adjust	qvalue	geneID	Count	GeneRatioNumeric
GO:0007517	muscle organ development	28/656	385/25730	0.0727273	2.85255	5.92387	7.99161e-07	0.000116513	8.40479e-05	Ky/Fktn/Btg2/S1pr1/Gata4/Med1/Skil/Tgfbr3/Mapk14/Cd164/Flnb/Nr1d2/Lrp6/Ptcd2/Gpx1/Mrtfb/Rbpj/Vps13b/Bmal1/Serp1/Smad7/Ripor2/Pmp22/Gsc/Nfatc3/Ankrd33/Cyp26b1/Heg1	28	0.0426829
GO:0014706	striated muscle tissue development	31/656	494/25730	0.062753	2.46133	5.30462	4.64078e-06	0.000342628	0.000247159	Fktn/Btg2/Apc/S1pr1/Gata4/Igf1/Med1/Skil/Tgfbr3/Mapk14/Dicer1/Flnb/Nr1d2/Gsk3a/Lrp6/Abcc2/Ptcd2/Gpx1/Mrtfb/Vegfa/Dyrk1a/Rbpj/Frs2/Fzd7/Bmal1/Smad7/Pmp22/Nfatc3/Ankrd33/Cyp26b1/Heg1	31	0.0472561
GO:0042692	muscle cell differentiation	29/656	491/25730	0.0590631	2.31661	4.76445	2.88024e-05	0.00123081	0.000887855	Fktn/Bmpr2/Gata4/Igf1/Wdr1/Mapk14/Ankrd17/Dicer1/Gsk3a/Csf1r/Cfh/Abcc2/Ptcd2/Gpx1/Mrtfb/Vegfa/Dyrk1a/Rbpj/Ereg/Frs2/Chuk/Fzd7/Cdh2/Ripor2/Pmp22/Nfatc3/Nfatc2/Itga8/Cyp26b1	29	0.0442073
GO:0048644	muscle organ morphogenesis	11/656	95/25730	0.115789	4.54156	5.5936	3.05276e-05	0.00126104	0.000909668	S1pr1/Gata4/Med1/Tgfbr3/Lrp6/Ptcd2/Rbpj/Serp1/Smad7/Gsc/Heg1	11	0.0167683
GO:0033002	muscle cell proliferation	20/656	293/25730	0.0682594	2.67731	4.67052	7.14367e-05	0.00236429	0.00170551	Apc/Bmpr2/S1pr1/Egfr/Gata4/Gnai3/Igf1/Tgfbr3/Map3k7/Mapk14/Gna12/Vegfa/Dyrk1a/Rbpj/Cyba/Zfp143/Ereg/Frs2/Hgf/Npr3	20	0.0304878
GO:0048738	cardiac muscle tissue development	20/656	293/25730	0.0682594	2.67731	4.67052	7.14367e-05	0.00236429	0.00170551	Apc/S1pr1/Gata4/Igf1/Med1/Tgfbr3/Mapk14/Dicer1/Gsk3a/Lrp6/Abcc2/Ptcd2/Mrtfb/Vegfa/Dyrk1a/Rbpj/Frs2/Fzd7/Smad7/Heg1	20	0.0304878
GO:0051148	negative regulation of muscle cell differentiation	9/656	74/25730	0.121622	4.77031	5.25352	0.00010875	0.00317103	0.00228746	Bmpr2/Ankrd17/Gsk3a/Csf1r/Ereg/Frs2/Fzd7/Nfatc3/Nfatc2	9	0.0137195
GO:0051146	striated muscle cell differentiation	22/656	366/25730	0.0601093	2.35764	4.23124	0.00020178	0.00496438	0.00358111	Fktn/Gata4/Igf1/Wdr1/Mapk14/Dicer1/Gsk3a/Csf1r/Abcc2/Gpx1/Vegfa/Dyrk1a/Rbpj/Frs2/Chuk/Fzd7/Cdh2/Ripor2/Pmp22/Nfatc3/Nfatc2/Cyp26b1	22	0.0335366
GO:0048661	positive regulation of smooth muscle cell proliferation	11/656	123/25730	0.0894309	3.50771	4.50922	0.000317366	0.00679822	0.00490397	S1pr1/Egfr/Gnai3/Igf1/Map3k7/Vegfa/Rbpj/Cyba/Zfp143/Ereg/Frs2	11	0.0167683
GO:0055008	cardiac muscle tissue morphogenesis	8/656	72/25730	0.111111	4.35806	4.61525	0.000487156	0.00946993	0.00683124	S1pr1/Med1/Tgfbr3/Lrp6/Ptcd2/Rbpj/Smad7/Heg1	8	0.0121951
GO:0003012	muscle system process	25/656	473/25730	0.0528541	2.07307	3.80996	0.000537974	0.00998444	0.00720239	Calm1/Npy1r/Gata4/Igf1/Becn1/Camta2/Abat/Gsk3a/Jup/Eno1/Sco2/Dyrk1a/Flna/Cyba/Rap1gds1/Pde5a/Hsbp1/Smad7/Smad5/Nfatc3/Tead1/Npr3/Ada/Nedd4l/Kcne4	25	0.0381098
GO:0048660	regulation of smooth muscle cell proliferation	14/656	202/25730	0.0693069	2.7184	3.9659	0.000720303	0.012022	0.00867223	Bmpr2/S1pr1/Egfr/Gnai3/Igf1/Map3k7/Gna12/Vegfa/Rbpj/Cyba/Zfp143/Ereg/Frs2/Npr3	14	0.0213415
GO:0051151	negative regulation of smooth muscle cell differentiation	4/656	18/25730	0.222222	8.71612	5.29687	0.000963494	0.0148786	0.0107329	Ankrd17/Ereg/Nfatc3/Nfatc2	4	0.00609756
GO:0048659	smooth muscle cell proliferation	14/656	210/25730	0.0666667	2.61484	3.80058	0.0010501	0.0157553	0.0113652	Bmpr2/S1pr1/Egfr/Gnai3/Igf1/Map3k7/Gna12/Vegfa/Rbpj/Cyba/Zfp143/Ereg/Frs2/Npr3	14	0.0213415
GO:0051145	smooth muscle cell differentiation	8/656	83/25730	0.0963855	3.78049	4.10387	0.00125775	0.0179674	0.012961	Ankrd17/Cfh/Mrtfb/Vegfa/Ereg/Nfatc3/Nfatc2/Itga8	8	0.0121951
GO:0055017	cardiac muscle tissue growth	10/656	124/25730	0.0806452	3.16311	3.90544	0.00130849	0.0184931	0.0133402	Apc/S1pr1/Gata4/Igf1/Tgfbr3/Mapk14/Gsk3a/Dyrk1a/Rbpj/Heg1	10	0.0152439
GO:0051147	regulation of muscle cell differentiation	12/656	170/25730	0.0705882	2.76865	3.74229	0.00144286	0.0200343	0.014452	Bmpr2/Igf1/Mapk14/Ankrd17/Gsk3a/Csf1r/Ereg/Frs2/Fzd7/Nfatc3/Nfatc2/Cyp26b1	12	0.0182927
GO:0060415	muscle tissue morphogenesis	8/656	86/25730	0.0930233	3.64861	3.97948	0.00158328	0.0209289	0.0150973	S1pr1/Med1/Tgfbr3/Lrp6/Ptcd2/Rbpj/Smad7/Heg1	8	0.0121951
GO:0003229	ventricular cardiac muscle tissue development	7/656	69/25730	0.101449	3.9791	4.00797	0.00186256	0.0232989	0.0168069	Gata4/Med1/Tgfbr3/Ptcd2/Rbpj/Smad7/Heg1	7	0.0106707
GO:0055021	regulation of cardiac muscle tissue growth	8/656	89/25730	0.0898876	3.52562	3.86054	0.00197217	0.0241159	0.0173963	Apc/Gata4/Igf1/Tgfbr3/Mapk14/Gsk3a/Dyrk1a/Rbpj	8	0.0121951
GO:0045445	myoblast differentiation	10/656	131/25730	0.0763359	2.99409	3.70101	0.0019752	0.0241159	0.0173963	Epas1/Igf1/Rest/Mapk14/Trip4/Dicer1/Plg/Gpx1/Rbpj/Ripor2	10	0.0152439
GO:0051450	myoblast proliferation	5/656	36/25730	0.138889	5.44758	4.31927	0.00207914	0.0244287	0.0176219	Igf1/Csf1r/Gpx1/Hgf/Atf2	5	0.00762195
GO:0014896	muscle hypertrophy	10/656	132/25730	0.0757576	2.97141	3.67292	0.00208952	0.0244287	0.0176219	Gata4/Igf1/Becn1/Camta2/Gsk3a/Dyrk1a/Cyba/Rap1gds1/Pde5a/Nfatc3	10	0.0152439
GO:0051017	actin filament bundle assembly	12/656	182/25730	0.0659341	2.5861	3.47328	0.00255525	0.0271229	0.0195654	Limd2/Ppm1f/Braf/Abl2/S1pr1/S100a10/Kank2/Cul3/Flna/Lcp1/Arhgef18/Gas7	12	0.0182927
GO:0060043	regulation of cardiac muscle cell proliferation	6/656	55/25730	0.109091	4.27882	3.93728	0.00269495	0.0280649	0.0202449	Apc/Gata4/Tgfbr3/Mapk14/Dyrk1a/Rbpj	6	0.00914634
GO:0061572	actin filament bundle organization	12/656	185/25730	0.0648649	2.54417	3.4094	0.00292166	0.0299848	0.0216299	Limd2/Ppm1f/Braf/Abl2/S1pr1/S100a10/Kank2/Cul3/Flna/Lcp1/Arhgef18/Gas7	12	0.0182927
GO:0055010	ventricular cardiac muscle tissue morphogenesis	6/656	56/25730	0.107143	4.20242	3.8804	0.0029545	0.0300496	0.0216766	Med1/Tgfbr3/Ptcd2/Rbpj/Smad7/Heg1	6	0.00914634
GO:0007519	skeletal muscle tissue development	13/656	213/25730	0.0610329	2.39387	3.30406	0.00337943	0.0324333	0.0233961	Fktn/Btg2/Gata4/Skil/Mapk14/Flnb/Nr1d2/Gpx1/Bmal1/Pmp22/Nfatc3/Ankrd33/Cyp26b1	13	0.0198171
GO:0035886	vascular associated smooth muscle cell differentiation	5/656	43/25730	0.116279	4.56076	3.77983	0.00458778	0.0393905	0.0284148	Cfh/Mrtfb/Vegfa/Nfatc3/Nfatc2	5	0.00762195
GO:0014902	myotube differentiation	10/656	148/25730	0.0675676	2.65017	3.25645	0.00476006	0.0403344	0.0290957	Fktn/Igf1/Mapk14/Csf1r/Gpx1/Ripor2/Pmp22/Nfatc3/Nfatc2/Cyp26b1	10	0.0152439
GO:0003300	cardiac muscle hypertrophy	9/656	126/25730	0.0714286	2.80161	3.27902	0.00505744	0.0419226	0.0302413	Gata4/Igf1/Becn1/Camta2/Gsk3a/Dyrk1a/Rap1gds1/Pde5a/Nfatc3	9	0.0137195
GO:0086001	cardiac muscle cell action potential	6/656	63/25730	0.0952381	3.73548	3.51616	0.00532521	0.043203	0.031165	Calm1/Jup/Slmap/Flna/Nedd4l/Kcne4	6	0.00914634
GO:0060538	skeletal muscle organ development	13/656	228/25730	0.0570175	2.23637	3.03307	0.00595922	0.0455085	0.0328281	Fktn/Btg2/Gata4/Skil/Mapk14/Flnb/Nr1d2/Gpx1/Bmal1/Pmp22/Nfatc3/Ankrd33/Cyp26b1	13	0.0198171
GO:0014897	striated muscle hypertrophy	9/656	130/25730	0.0692308	2.71541	3.17154	0.00618767	0.0459687	0.03316	Gata4/Igf1/Becn1/Camta2/Gsk3a/Dyrk1a/Rap1gds1/Pde5a/Nfatc3	9	0.0137195
GO:0060045	positive regulation of cardiac muscle cell proliferation	4/656	31/25730	0.129032	5.06098	3.65936	0.00762676	0.0524353	0.0378248	Gata4/Tgfbr3/Mapk14/Rbpj	4	0.00609756
GO:0055023	positive regulation of cardiac muscle tissue growth	5/656	49/25730	0.102041	4.0023	3.4025	0.00802409	0.0547117	0.0394669	Gata4/Igf1/Tgfbr3/Mapk14/Rbpj	5	0.00762195
GO:0014904	myotube cell development	5/656	50/25730	0.1	3.92226	3.34547	0.00873296	0.0563663	0.0406605	Igf1/Gpx1/Pmp22/Nfatc3/Nfatc2	5	0.00762195
GO:0060038	cardiac muscle cell proliferation	6/656	71/25730	0.084507	3.31458	3.15888	0.0094707	0.0597356	0.043091	Apc/Gata4/Tgfbr3/Mapk14/Dyrk1a/Rbpj	6	0.00914634
GO:1901741	positive regulation of myoblast fusion	3/656	18/25730	0.166667	6.53709	3.80103	0.0101176	0.0621411	0.0448262	Mapk14/Ripor2/Nfatc2	3	0.00457317
GO:2000288	positive regulation of myoblast proliferation	3/656	18/25730	0.166667	6.53709	3.80103	0.0101176	0.0621411	0.0448262	Igf1/Csf1r/Atf2	3	0.00457317
GO:0007015	actin filament organization	21/656	478/25730	0.0439331	1.72317	2.58141	0.0117026	0.0685169	0.0494255	Limd2/Myo1e/Pof1b/Ppm1f/Braf/Abl2/Capn1/S1pr1/S100a10/Wdr1/Kank2/Cap1/Cul3/Arhgap35/Arpc4/Flna/Lcp1/Lats1/Arhgef18/Gas7/Clrn1	21	0.0320122
GO:0060048	cardiac muscle contraction	9/656	144/25730	0.0625	2.45141	2.82502	0.0117214	0.0685169	0.0494255	Calm1/Gata4/Jup/Flna/Pde5a/Smad7/Smad5/Nedd4l/Kcne4	9	0.0137195
GO:0034392	negative regulation of smooth muscle cell apoptotic process	3/656	19/25730	0.157895	6.19304	3.66261	0.0117904	0.0685169	0.0494255	Igf1/Lrp6/Rbpj	3	0.00457317
GO:0043403	skeletal muscle tissue regeneration	5/656	54/25730	0.0925926	3.63172	3.1313	0.0120009	0.0691725	0.0498984	Igf1/Mapk14/Dicer1/Gpx1/Fzd7	5	0.00762195
GO:0014855	striated muscle cell proliferation	7/656	97/25730	0.0721649	2.83049	2.9215	0.0120894	0.0692002	0.0499184	Apc/Gata4/Tgfbr3/Mapk14/Dyrk1a/Rbpj/Hgf	7	0.0106707
GO:0055007	cardiac muscle cell differentiation	10/656	170/25730	0.0588235	2.30721	2.76593	0.0121303	0.0692738	0.0499715	Gata4/Igf1/Dicer1/Gsk3a/Abcc2/Vegfa/Dyrk1a/Rbpj/Frs2/Fzd7	10	0.0152439
GO:0035914	skeletal muscle cell differentiation	7/656	98/25730	0.0714286	2.80161	2.89024	0.0127422	0.0717017	0.0517229	Fktn/Btg2/Gata4/Nr1d2/Bmal1/Ankrd33/Cyp26b1	7	0.0106707
GO:0043500	muscle adaptation	9/656	148/25730	0.0608108	2.38516	2.73347	0.0138298	0.074923	0.0540466	Gata4/Igf1/Becn1/Camta2/Gsk3a/Cyba/Pde5a/Nfatc3/Tead1	9	0.0137195
GO:0090257	regulation of muscle system process	14/656	283/25730	0.04947	1.94034	2.57283	0.014408	0.0770448	0.0555772	Calm1/Gata4/Igf1/Becn1/Abat/Gsk3a/Jup/Eno1/Pde5a/Smad7/Nfatc3/Tead1/Npr3/Ada	14	0.0213415
GO:0051150	regulation of smooth muscle cell differentiation	4/656	38/25730	0.105263	4.12869	3.12181	0.0155619	0.0809833	0.0584183	Ankrd17/Ereg/Nfatc3/Nfatc2	4	0.00609756
GO:0055002	striated muscle cell development	11/656	211/25730	0.0521327	2.04478	2.46482	0.0200013	0.0963469	0.0695009	Gata4/Igf1/Wdr1/Dicer1/Gsk3a/Gpx1/Vegfa/Dyrk1a/Pmp22/Nfatc3/Nfatc2	11	0.0167683
GO:0051153	regulation of striated muscle cell differentiation	7/656	109/25730	0.0642202	2.51888	2.57034	0.0216755	0.102427	0.0738867	Igf1/Mapk14/Gsk3a/Csf1r/Frs2/Fzd7/Cyp26b1	7	0.0106707
GO:1901739	regulation of myoblast fusion	3/656	24/25730	0.125	4.90282	3.09399	0.022422	0.103972	0.0750012	Mapk14/Ripor2/Nfatc2	3	0.00457317
GO:2000291	regulation of myoblast proliferation	3/656	24/25730	0.125	4.90282	3.09399	0.022422	0.103972	0.0750012	Igf1/Csf1r/Atf2	3	0.00457317
GO:0055001	muscle cell development	12/656	247/25730	0.048583	1.90555	2.31306	0.0253337	0.10973	0.0791554	Gata4/Igf1/Wdr1/Dicer1/Gsk3a/Ptcd2/Gpx1/Vegfa/Dyrk1a/Pmp22/Nfatc3/Nfatc2	12	0.0182927
GO:0086002	cardiac muscle cell action potential involved in contraction	4/656	44/25730	0.0909091	3.56569	2.75507	0.0254133	0.10973	0.0791554	Jup/Flna/Nedd4l/Kcne4	4	0.00609756
GO:0051154	negative regulation of striated muscle cell differentiation	4/656	45/25730	0.0888889	3.48645	2.70021	0.0273477	0.115274	0.0831543	Gsk3a/Csf1r/Frs2/Fzd7	4	0.00609756
GO:0006936	muscle contraction	15/656	338/25730	0.0443787	1.74065	2.21703	0.0276963	0.115292	0.0831674	Calm1/Npy1r/Gata4/Abat/Jup/Eno1/Flna/Rap1gds1/Pde5a/Hsbp1/Smad7/Smad5/Ada/Nedd4l/Kcne4	15	0.0228659
GO:0060143	positive regulation of syncytium formation by plasma membrane fusion	3/656	26/25730	0.115385	4.52568	2.90925	0.0277473	0.115292	0.0831674	Mapk14/Ripor2/Nfatc2	3	0.00457317
GO:0032231	regulation of actin filament bundle assembly	7/656	117/25730	0.0598291	2.34665	2.3614	0.0304141	0.120673	0.0870489	Ppm1f/Braf/S1pr1/S100a10/Kank2/Flna/Arhgef18	7	0.0106707
GO:0046716	muscle cell cellular homeostasis	3/656	27/25730	0.111111	4.35806	2.82378	0.0306396	0.120673	0.0870489	Apc/Plg/Fxn	3	0.00457317
GO:0099623	regulation of cardiac muscle cell membrane repolarization	3/656	27/25730	0.111111	4.35806	2.82378	0.0306396	0.120673	0.0870489	Wdr1/Flna/Kcne4	3	0.00457317
GO:0010613	positive regulation of cardiac muscle hypertrophy	4/656	47/25730	0.0851064	3.33809	2.59501	0.0314736	0.122364	0.088269	Igf1/Becn1/Pde5a/Nfatc3	4	0.00609756
GO:0014742	positive regulation of muscle hypertrophy	4/656	48/25730	0.0833333	3.26855	2.54452	0.0336661	0.127459	0.0919441	Igf1/Becn1/Pde5a/Nfatc3	4	0.00609756
GO:1904707	positive regulation of vascular associated smooth muscle cell proliferation	4/656	48/25730	0.0833333	3.26855	2.54452	0.0336661	0.127459	0.0919441	Gnai3/Igf1/Map3k7/Frs2	4	0.00609756
GO:0030038	contractile actin filament bundle assembly	7/656	120/25730	0.0583333	2.28798	2.28743	0.0342246	0.129209	0.0932064	Ppm1f/Braf/S1pr1/S100a10/Kank2/Cul3/Arhgef18	7	0.0106707
GO:0060379	cardiac muscle cell myoblast differentiation	2/656	12/25730	0.166667	6.53709	3.10317	0.0361677	0.131247	0.0946764	Rest/Rbpj	2	0.00304878
GO:2001014	regulation of skeletal muscle cell differentiation	3/656	29/25730	0.103448	4.05751	2.66467	0.0368792	0.132088	0.0952834	Nr1d2/Bmal1/Cyp26b1	3	0.00457317
GO:0034058	endosomal vesicle fusion	2/656	13/25730	0.153846	6.03424	2.93662	0.0420349	0.142635	0.102891	Rab14/Ankfy1	2	0.00304878
GO:0003298	physiological muscle hypertrophy	4/656	52/25730	0.0769231	3.01712	2.35507	0.0433057	0.145143	0.104701	Gata4/Igf1/Gsk3a/Dyrk1a	4	0.00609756
GO:0003301	physiological cardiac muscle hypertrophy	4/656	52/25730	0.0769231	3.01712	2.35507	0.0433057	0.145143	0.104701	Gata4/Igf1/Gsk3a/Dyrk1a	4	0.00609756
GO:0061049	cell growth involved in cardiac muscle cell development	4/656	52/25730	0.0769231	3.01712	2.35507	0.0433057	0.145143	0.104701	Gata4/Igf1/Gsk3a/Dyrk1a	4	0.00609756
GO:0086005	ventricular cardiac muscle cell action potential	3/656	32/25730	0.09375	3.67712	2.451	0.047355	0.153927	0.111037	Jup/Nedd4l/Kcne4	3	0.00457317
GO:1905063	regulation of vascular associated smooth muscle cell differentiation	2/656	14/25730	0.142857	5.60322	2.78661	0.0482294	0.153953	0.111056	Nfatc3/Nfatc2	2	0.00304878
GO:0086003	cardiac muscle cell contraction	5/656	78/25730	0.0641026	2.51427	2.16641	0.0490507	0.155962	0.112505	Gata4/Jup/Flna/Nedd4l/Kcne4	5	0.00762195
GO:0003299	muscle hypertrophy in response to stress	3/656	33/25730	0.0909091	3.56569	2.38545	0.0511375	0.160233	0.115586	Gata4/Camta2/Nfatc3	3	0.00457317
GO:0014898	cardiac muscle hypertrophy in response to stress	3/656	33/25730	0.0909091	3.56569	2.38545	0.0511375	0.160233	0.115586	Gata4/Camta2/Nfatc3	3	0.00457317
GO:0097084	vascular associated smooth muscle cell development	2/656	15/25730	0.133333	5.22967	2.6504	0.0547308	0.166427	0.120054	Vegfa/Nfatc3	2	0.00304878
GO:0014887	cardiac muscle adaptation	3/656	34/25730	0.0882353	3.46081	2.3224	0.0550617	0.166427	0.120054	Gata4/Camta2/Nfatc3	3	0.00457317
GO:0048745	smooth muscle tissue development	3/656	34/25730	0.0882353	3.46081	2.3224	0.0550617	0.166427	0.120054	Tiparp/Fabp1/Itga8	3	0.00457317
GO:0060142	regulation of syncytium formation by plasma membrane fusion	3/656	34/25730	0.0882353	3.46081	2.3224	0.0550617	0.166427	0.120054	Mapk14/Ripor2/Nfatc2	3	0.00457317
GO:0099622	cardiac muscle cell membrane repolarization	3/656	34/25730	0.0882353	3.46081	2.3224	0.0550617	0.166427	0.120054	Wdr1/Flna/Kcne4	3	0.00457317
GO:0055117	regulation of cardiac muscle contraction	5/656	81/25730	0.0617284	2.42115	2.07204	0.056028	0.168936	0.121864	Calm1/Gata4/Jup/Pde5a/Smad7	5	0.00762195
GO:1904705	regulation of vascular associated smooth muscle cell proliferation	5/656	81/25730	0.0617284	2.42115	2.07204	0.056028	0.168936	0.121864	Gnai3/Igf1/Map3k7/Gna12/Frs2	5	0.00762195
GO:0006941	striated muscle contraction	9/656	193/25730	0.0466321	1.82903	1.86989	0.0598586	0.177251	0.127862	Calm1/Gata4/Jup/Flna/Pde5a/Smad7/Smad5/Nedd4l/Kcne4	9	0.0137195
GO:0014888	striated muscle adaptation	4/656	58/25730	0.0689655	2.705	2.10262	0.0603697	0.177607	0.128119	Gata4/Camta2/Nfatc3/Tead1	4	0.00609756
GO:0010831	positive regulation of myotube differentiation	2/656	16/25730	0.125	4.90282	2.52584	0.0615194	0.177607	0.128119	Mapk14/Cyp26b1	2	0.00304878
GO:0098528	skeletal muscle fiber differentiation	2/656	16/25730	0.125	4.90282	2.52584	0.0615194	0.177607	0.128119	Fktn/Cyp26b1	2	0.00304878
GO:0034391	regulation of smooth muscle cell apoptotic process	3/656	36/25730	0.0833333	3.26855	2.2031	0.0633255	0.180415	0.130144	Igf1/Lrp6/Rbpj	3	0.00457317
GO:0061050	regulation of cell growth involved in cardiac muscle cell development	3/656	36/25730	0.0833333	3.26855	2.2031	0.0633255	0.180415	0.130144	Igf1/Gsk3a/Dyrk1a	3	0.00457317
GO:1990874	vascular associated smooth muscle cell proliferation	5/656	85/25730	0.0588235	2.30721	1.95256	0.0661738	0.186908	0.134828	Gnai3/Igf1/Map3k7/Gna12/Frs2	5	0.00762195
GO:0034390	smooth muscle cell apoptotic process	3/656	37/25730	0.0810811	3.18021	2.14656	0.0676598	0.188957	0.136306	Igf1/Lrp6/Rbpj	3	0.00457317
GO:0010611	regulation of cardiac muscle hypertrophy	5/656	88/25730	0.0568182	2.22855	1.86729	0.0744106	0.20101	0.145001	Igf1/Becn1/Gsk3a/Pde5a/Nfatc3	5	0.00762195
GO:0032970	regulation of actin filament-based process	16/656	421/25730	0.0380048	1.49064	1.6418	0.0747493	0.201815	0.145582	Ppm1f/Braf/Capn1/S1pr1/Gata4/S100a10/Wdr1/Taok1/Kank2/Csf1r/Jup/Bst2/Arhgap35/Flna/Lats1/Arhgef18	16	0.0243902
GO:2000725	regulation of cardiac muscle cell differentiation	2/656	18/25730	0.111111	4.35806	2.3052	0.0758838	0.202343	0.145963	Frs2/Fzd7	2	0.00304878
GO:0055013	cardiac muscle cell development	6/656	117/25730	0.0512821	2.01141	1.77355	0.0791511	0.208476	0.150387	Gata4/Igf1/Dicer1/Gsk3a/Vegfa/Dyrk1a	6	0.00914634
GO:0006937	regulation of muscle contraction	8/656	176/25730	0.0454545	1.78284	1.6856	0.0821772	0.215075	0.155147	Calm1/Gata4/Abat/Jup/Eno1/Pde5a/Smad7/Ada	8	0.0121951
GO:0014743	regulation of muscle hypertrophy	5/656	91/25730	0.0549451	2.15509	1.7854	0.083178	0.21527	0.155287	Igf1/Becn1/Gsk3a/Pde5a/Nfatc3	5	0.00762195
GO:0086013	membrane repolarization during cardiac muscle cell action potential	2/656	19/25730	0.105263	4.12869	2.20664	0.0834241	0.21527	0.155287	Flna/Kcne4	2	0.00304878
GO:0010660	regulation of muscle cell apoptotic process	6/656	119/25730	0.0504202	1.97761	1.72893	0.0842855	0.216815	0.156402	Capn1/Gata4/Igf1/Dicer1/Lrp6/Rbpj	6	0.00914634
GO:0043502	regulation of muscle adaptation	6/656	119/25730	0.0504202	1.97761	1.72893	0.0842855	0.216815	0.156402	Igf1/Becn1/Gsk3a/Pde5a/Nfatc3/Tead1	6	0.00914634
GO:0032232	negative regulation of actin filament bundle assembly	3/656	41/25730	0.0731707	2.86994	1.9382	0.0862793	0.219664	0.158457	S1pr1/Kank2/Arhgef18	3	0.00457317
GO:0048741	skeletal muscle fiber development	3/656	42/25730	0.0714286	2.80161	1.89005	0.0912394	0.226137	0.163126	Gpx1/Pmp22/Nfatc3	3	0.00457317
GO:0014850	response to muscle activity	3/656	43/25730	0.0697674	2.73646	1.84329	0.096315	0.235537	0.169907	Fn1/Slc38a2/Tns2	3	0.00457317
GO:0032233	positive regulation of actin filament bundle assembly	4/656	70/25730	0.0571429	2.24129	1.68207	0.103477	0.246959	0.178147	Ppm1f/Braf/S100a10/Flna	4	0.00609756
GO:0031632	positive regulation of synaptic vesicle fusion to presynaptic active zone membrane	2/656	22/25730	0.0909091	3.56569	1.9473	0.107281	0.250491	0.180695	Syt7/Rims2	2	0.00304878
GO:0099502	calcium-dependent activation of synaptic vesicle fusion	2/656	22/25730	0.0909091	3.56569	1.9473	0.107281	0.250491	0.180695	Syt7/Rims2	2	0.00304878
GO:0010657	muscle cell apoptotic process	6/656	128/25730	0.046875	1.83856	1.53834	0.10959	0.253967	0.183202	Capn1/Gata4/Igf1/Dicer1/Lrp6/Rbpj	6	0.00914634
GO:0110053	regulation of actin filament organization	11/656	283/25730	0.0388693	1.52455	1.43521	0.11051	0.25586	0.184568	Ppm1f/Braf/Capn1/S1pr1/S100a10/Wdr1/Kank2/Arhgap35/Flna/Lats1/Arhgef18	11	0.0167683
GO:0010830	regulation of myotube differentiation	3/656	46/25730	0.0652174	2.55799	1.71066	0.112202	0.258091	0.186177	Mapk14/Csf1r/Cyp26b1	3	0.00457317
GO:0006942	regulation of striated muscle contraction	5/656	100/25730	0.05	1.96113	1.55761	0.112553	0.258179	0.18624	Calm1/Gata4/Jup/Pde5a/Smad7	5	0.00762195
GO:0060307	regulation of ventricular cardiac muscle cell membrane repolarization	2/656	23/25730	0.0869565	3.41066	1.87079	0.115595	0.261679	0.188765	Wdr1/Kcne4	2	0.00304878
GO:0010656	negative regulation of muscle cell apoptotic process	4/656	74/25730	0.0540541	2.12014	1.56079	0.120287	0.267984	0.193313	Gata4/Igf1/Lrp6/Rbpj	4	0.00609756
GO:0035994	response to muscle stretch	2/656	24/25730	0.0833333	3.26855	1.79841	0.124065	0.272127	0.196302	Mapk14/Chuk	2	0.00304878
