# Supplementary material for: Small Extracellular Vesicle Release Following Electrical Pulse Stimulation of C2C12 Myotubes: Effects on microRNA Cargo and Myoblast Migration and Differentiation
Source: Int J Mol Sci. 2026 May 12;27(10):4320. doi: 10.3390/ijms27104320 (PMC13206931; doi:10.3390/ijms27104320)
Supplement: Supplementary file 1 [file ijms-27-04320-s001.zip › ijms-4231158-supplementary/Supplementary file 4 - GO analysis excel files/Muscle_Pathways_Low_vs_Control_UP.xlsx]

## Sheet: Sheet1
ID	Description	GeneRatio	BgRatio	RichFactor	FoldEnrichment	zScore	pvalue	p.adjust	qvalue	geneID	Count	GeneRatioNumeric
GO:0014706	striated muscle tissue development	96/2314	494/25730	0.194332	2.16083	8.18953	3.44278e-13	9.15481e-11	5.46591e-11	Ctnnb1/Fgfr1/Gpcpd1/Tcf7l2/Pten/Ryr2/Dkk1/Chrna1/Cflar/Fkbp1a/Id2/Akap1/Itgb1/Cxadr/Dmd/Camk2d/Frs2/Lrp6/Gsk3b/Erbb3/Creb1/Chd7/Cfl2/Ddx5/Prkar1a/Bcl9l/Bcl2/Ccnd2/Ep300/Nr3c1/Smad4/Sav1/Myc/Foxp1/Col19a1/Fgfr2/Hspg2/Sox11/Abcc9/Tenm4/Megf10/Adrb2/Neb/Alpk3/Boc/Vgll4/Actn2/Mapk1/Lemd3/Cyp26b1/Igf1/Cdk1/Nras/Hand1/Tgfbr3/Ifrd1/Tsc1/Cops2/Skil/Plec/Edn1/Cdc42/Egln1/Ctdp1/Ski/Prkg1/Cited2/Map2k4/Jari…	96	0.0414866
GO:0048738	cardiac muscle tissue development	66/2314	293/25730	0.225256	2.50468	8.14297	2.04632e-12	4.46975e-10	2.66868e-10	Ctnnb1/Fgfr1/Pten/Ryr2/Dkk1/Fkbp1a/Id2/Akap1/Itgb1/Cxadr/Camk2d/Frs2/Lrp6/Gsk3b/Erbb3/Creb1/Chd7/Prkar1a/Ccnd2/Ep300/Nr3c1/Smad4/Sav1/Foxp1/Fgfr2/Hspg2/Tenm4/Neb/Alpk3/Vgll4/Actn2/Mapk1/Igf1/Cdk1/Hand1/Tgfbr3/Tsc1/Plec/Edn1/Cdc42/Egln1/Ctdp1/Prkg1/Cited2/Map2k4/Jarid2/Gja1/Srf/Sgcz/Dicer1/Ppara/Greb1l/Mef2c/Angpt1/Tgfbr1/Yap1/Akap6/Mbd2/Fzd7/Ndufv2/Pak1/Hnrnpu/Foxc1/Isl1/Smad7/Kcnk2	66	0.028522
GO:0033002	muscle cell proliferation	64/2314	293/25730	0.21843	2.42878	7.73222	1.82187e-11	2.65299e-09	1.58397e-09	Ddr2/Ctnnb1/Fgfr1/Map3k7/Tcf7l2/Mnat1/Pten/Ppargc1a/Cflar/Id2/Ndrg2/Cxadr/Enpp1/Camk2d/Frs2/Ptk2/Gsk3b/Prkar1a/Ccnd2/Il6ra/Sav1/Myc/Foxp1/Cdkn1a/Egfr/Fgfr2/Igfbp5/Tenm4/Megf10/Src/Esr1/Tacr1/Gna13/Ern1/Vgll4/Itgb3/Mapk1/Nampt/Ptafr/Traf6/Igf1r/Igf1/Cdk1/Il13/Tgfbr3/Edn1/Prkg1/Hgf/Cited2/Jarid2/Il6/Gja1/Mef2c/Il12a/Angpt1/Egr1/Phb1/Tgfbr1/Yap1/Pak1/Foxc1/Gnai3/Apoe/Kcnk2	64	0.0276577
GO:0042692	muscle cell differentiation	91/2314	491/25730	0.185336	2.0608	7.46064	2.16599e-11	3.08075e-09	1.83937e-09	Ctnnb1/Syne1/Akirin2/Prok2/Avpr1a/Fgf10/Dkk1/Cflar/Cdh2/Id2/Akap1/Itgb1/Cxadr/Dmd/Camk2d/Eif5a/Frs2/Gsk3b/Dock5/Sdc1/Tmsb4x/Cfl2/Prkar1a/Bcl2/Ccnd2/Ep300/Nr3c1/Epc1/Smad4/Ankrd17/Actn1/Trim32/Qki/Myc/Foxp1/Mecp2/Cacnb4/Fgfr2/Igfbp5/Sypl2/Prkd1/Megf10/Hopx/Neb/Alpk3/Cth/Actn2/Ripor2/Cyp26b1/Adamts15/Igf1/Cdk1/Rora/Pbrm1/Notch2/Ifrd1/Tsc1/Plec/Adgrb1/Edn1/Ctdp1/Ski/Prkg1/Ehmt1/Ptgfrn/Map2k4/Ntf3/Sr…	91	0.0393258
GO:0055017	cardiac muscle tissue growth	35/2314	124/25730	0.282258	3.1385	7.5039	5.66463e-10	4.87956e-08	2.91336e-08	Ctnnb1/Fgfr1/Pten/Akap1/Cxadr/Camk2d/Gsk3b/Prkar1a/Ccnd2/Ep300/Nr3c1/Sav1/Foxp1/Fgfr2/Tenm4/Vgll4/Mapk1/Igf1/Cdk1/Tgfbr3/Edn1/Ctdp1/Prkg1/Cited2/Map2k4/Jarid2/Gja1/Ppara/Mef2c/Tgfbr1/Yap1/Akap6/Pak1/Foxc1/Kcnk2	35	0.0151253
GO:0090257	regulation of muscle system process	59/2314	283/25730	0.208481	2.31815	7.00934	7.57891e-10	6.09903e-08	3.64144e-08	Rem1/Prok2/Fgf13/Oxtr/Ryr2/Tead1/Stc1/Utrn/Atp1b1/Fkbp1a/Gsto1/Twf1/Akap1/Dag1/Dmd/Gnas/Camk2d/Ptk2/Gsk3b/Dock5/Atp1a1/Ep300/Nr3c1/Smad4/Atp2b1/Rock1/Ccn2/Foxp1/Igfbp5/Kcnj2/Prkd1/Dock4/Adrb2/Tacr1/Ptger3/Tnfrsf1a/Scn4a/Adgrd1/Calm1/Adrb3/Ptafr/Igf1/Dsc2/Edn1/Ctdp1/Prkg1/Jarid2/Rock2/Srf/Ppara/Mef2c/Atp2a2/Srl/Lmcd1/Akap6/Pak1/Agrn/Smad7/Ctnna3	59	0.025497
GO:0003012	muscle system process	83/2314	473/25730	0.175476	1.95116	6.56343	2.49847e-09	1.6256e-07	9.70571e-08	Map2k3/Rem1/Prok2/Fgf13/Oxtr/Ryr2/Tead1/Stc1/Ccdc78/Chrna1/Cflar/Utrn/Atp1b1/Fkbp1a/Gsto1/Twf1/Akap1/Dag1/Dmd/Gnas/Camk2d/Ptk2/Gsk3b/Dock5/Atp1a1/Ep300/Nr3c1/Smad4/Atp2b1/Rock1/Ccn2/Foxp1/Igfbp5/Kcnj2/Kcnj5/Prkd1/Abcc9/Hsbp1/Dock4/Adrb2/Tacr1/Ptger3/Tnfrsf1a/Scn11a/Scn4a/Mylk/Actn2/Adgrd1/Calm1/Adrb3/Gatm/Ptafr/Kcne1/Igf1/Pak2/Cacna1g/Apbb2/Cert1/Synm/Dsc2/Edn1/Ctdp1/Srsf1/Prkg1/Map2k4/Jarid2/Roc…	83	0.0358686
GO:0007015	actin filament organization	83/2314	478/25730	0.17364	1.93075	6.45709	4.14376e-09	2.39494e-07	1.42991e-07	Shroom3/Trim27/Braf/Ttc17/Ccdc88a/Myo5a/Nf2/Dlc1/Fam171a1/Dstn/Twf1/Id1/Rdx/Fchsd2/Sorbs3/Arhgap35/Tmsb4x/Rhoq/Cfl2/Bcl2/Capza2/Dnm2/F11r/Rac1/Actn1/Cul3/Elmo2/Ccn2/Sptbn2/Cald1/Elmo1/Ppm1e/Src/Lcp1/Tacr1/Ezr/Neb/Synpo2/Ssh2/Actn2/Washc5/Dnai3/Prkci/Hsp90b1/Rictor/Add3/Coro2b/Pak2/Arf1/Arhgap12/Sorbs1/Tsc1/Plec/Nck1/Mlst8/Cdc42/Limd2/Spire1/Sptan1/Rufy3/Map3k1/Gja1/Rock2/Srf/Hip1/Coro1c/Tjp1/Wasl…	83	0.0358686
GO:0055021	regulation of cardiac muscle tissue growth	27/2314	89/25730	0.303371	3.37326	7.05034	9.34891e-09	4.76483e-07	2.84486e-07	Fgfr1/Pten/Akap1/Cxadr/Ccnd2/Ep300/Nr3c1/Sav1/Foxp1/Fgfr2/Vgll4/Mapk1/Igf1/Cdk1/Tgfbr3/Edn1/Ctdp1/Cited2/Jarid2/Gja1/Ppara/Mef2c/Tgfbr1/Yap1/Akap6/Pak1/Kcnk2	27	0.0116681
GO:0051147	regulation of muscle cell differentiation	40/2314	170/25730	0.235294	2.6163	6.64665	1.1834e-08	5.74418e-07	3.42959e-07	Akirin2/Dkk1/Id2/Akap1/Eif5a/Frs2/Gsk3b/Tmsb4x/Bcl2/Ccnd2/Ep300/Nr3c1/Epc1/Smad4/Ankrd17/Trim32/Foxp1/Mecp2/Fgfr2/Prkd1/Megf10/Hopx/Cth/Cyp26b1/Igf1/Notch2/Edn1/Ctdp1/Ehmt1/Ppara/Mef2c/Prdm16/Akap6/Bdnf/Tshz3/Fzd7/Nid1/Pak1/Zeb1/Thra	40	0.0172861
GO:0032970	regulation of actin filament-based process	74/2314	421/25730	0.175772	1.95446	6.20721	1.68051e-08	7.40028e-07	4.41836e-07	Trim27/Braf/Efna5/Ccdc88a/Fgf13/Nf2/Ryr2/Dlc1/Stc1/Dstn/Twf1/Id1/Rdx/Fchsd2/Sorbs3/Arhgap35/Tmsb4x/Cfl2/Taok1/Atp1a1/Ep300/Capza2/Crk/F11r/Smad4/Rac1/Rock1/Ccn2/Kcnj2/Prkd1/Sptbn2/Ppm1e/Adrb2/Tacr1/Neb/Ptger3/Synpo2/Ssh2/Actn2/Washc5/Dnai3/Itgb3/Rictor/Add3/Coro2b/Pak2/Arf1/Tsc1/Nck1/Mlst8/Dsc2/Edn1/Cdc42/Sptan1/Epha5/Map3k1/Gja1/Rock2/Tjp1/Mef2c/Atp2a2/Nedd9/Tgfbr1/Brk1/Akap6/Carmil1/Tmod2/Rapge…	74	0.0319793
GO:0048660	regulation of smooth muscle cell proliferation	43/2314	202/25730	0.212871	2.36697	6.13147	7.78611e-08	2.73677e-06	1.634e-06	Ddr2/Ctnnb1/Map3k7/Tcf7l2/Mnat1/Pten/Ppargc1a/Id2/Ndrg2/Camk2d/Frs2/Ptk2/Gsk3b/Il6ra/Myc/Foxp1/Cdkn1a/Egfr/Fgfr2/Igfbp5/Src/Esr1/Tacr1/Gna13/Ern1/Itgb3/Nampt/Ptafr/Traf6/Igf1r/Igf1/Il13/Edn1/Prkg1/Il6/Gja1/Mef2c/Il12a/Egr1/Phb1/Pak1/Gnai3/Apoe	43	0.0185825
GO:0048659	smooth muscle cell proliferation	44/2314	210/25730	0.209524	2.32975	6.08243	8.96951e-08	3.03438e-06	1.81169e-06	Ddr2/Ctnnb1/Map3k7/Tcf7l2/Mnat1/Pten/Ppargc1a/Id2/Ndrg2/Enpp1/Camk2d/Frs2/Ptk2/Gsk3b/Il6ra/Myc/Foxp1/Cdkn1a/Egfr/Fgfr2/Igfbp5/Src/Esr1/Tacr1/Gna13/Ern1/Itgb3/Nampt/Ptafr/Traf6/Igf1r/Igf1/Il13/Edn1/Prkg1/Il6/Gja1/Mef2c/Il12a/Egr1/Phb1/Pak1/Gnai3/Apoe	44	0.0190147
GO:0048661	positive regulation of smooth muscle cell proliferation	31/2314	123/25730	0.252033	2.80242	6.29891	9.6245e-08	3.1991e-06	1.91003e-06	Ddr2/Map3k7/Mnat1/Ppargc1a/Id2/Camk2d/Frs2/Ptk2/Gsk3b/Il6ra/Myc/Foxp1/Egfr/Fgfr2/Igfbp5/Src/Ern1/Itgb3/Nampt/Ptafr/Traf6/Igf1r/Igf1/Il13/Edn1/Il6/Gja1/Egr1/Phb1/Pak1/Gnai3	31	0.0133967
GO:0007517	muscle organ development	67/2314	385/25730	0.174026	1.93504	5.81102	1.16091e-07	3.75667e-06	2.24293e-06	Adarb1/Ctnnb1/Gpcpd1/Tcf7l2/Ryr2/Chrna1/Cflar/Fkbp1a/Arid5b/Itgb1/Dag1/Dmd/Lrp6/Erbb3/Creb1/Chd7/Cfl2/Ddx5/Lif/Bcl9l/Bcl2/Ep300/Smad4/Chd2/Myc/Foxp1/Col19a1/Fgfr2/Sox11/Abcc9/Megf10/Adrb2/Scn11a/Mylk/Boc/Ripor2/Lemd3/Cyp26b1/Nras/Hand1/Tgfbr3/Col3a1/Cops2/Skil/Plec/Adgrb1/Egln1/Ski/Cited2/Il6/Gja1/Mef2c/Fktn/Angpt1/Egr1/Tgfbr1/Mbnl1/Bdnf/Jph1/Rb1/Foxc1/Chkb/Isl1/Zfp609/Smad7/Heyl/Myorg	67	0.0289542
GO:0060038	cardiac muscle cell proliferation	22/2314	71/25730	0.309859	3.44541	6.48631	1.42033e-07	4.38724e-06	2.61942e-06	Ctnnb1/Fgfr1/Pten/Cxadr/Prkar1a/Ccnd2/Sav1/Foxp1/Fgfr2/Tenm4/Vgll4/Mapk1/Cdk1/Tgfbr3/Cited2/Jarid2/Gja1/Mef2c/Tgfbr1/Yap1/Foxc1/Kcnk2	22	0.00950735
GO:0051017	actin filament bundle assembly	39/2314	182/25730	0.214286	2.3827	5.88467	2.56327e-07	7.03001e-06	4.19729e-06	Braf/Ccdc88a/Nf2/Dlc1/Fam171a1/Id1/Sorbs3/Dnm2/F11r/Rac1/Actn1/Cul3/Ccn2/Cald1/Ppm1e/Src/Lcp1/Tacr1/Ezr/Synpo2/Hsp90b1/Coro2b/Pak2/Sorbs1/Tsc1/Cdc42/Limd2/Spire1/Map3k1/Rock2/Srf/Tjp1/Tgfbr1/Carmil1/Gas7/Rapgef3/Pak1/Stmn1/Pxn	39	0.0168539
GO:0014855	striated muscle cell proliferation	26/2314	97/25730	0.268041	2.98042	6.14301	2.76931e-07	7.5276e-06	4.49438e-06	Ctnnb1/Fgfr1/Pten/Cflar/Cxadr/Prkar1a/Ccnd2/Sav1/Foxp1/Fgfr2/Tenm4/Megf10/Vgll4/Mapk1/Cdk1/Tgfbr3/Hgf/Cited2/Jarid2/Gja1/Mef2c/Angpt1/Tgfbr1/Yap1/Foxc1/Kcnk2	26	0.011236
GO:0061572	actin filament bundle organization	39/2314	185/25730	0.210811	2.34406	5.76752	4.00283e-07	1.02432e-05	6.11575e-06	Braf/Ccdc88a/Nf2/Dlc1/Fam171a1/Id1/Sorbs3/Dnm2/F11r/Rac1/Actn1/Cul3/Ccn2/Cald1/Ppm1e/Src/Lcp1/Tacr1/Ezr/Synpo2/Hsp90b1/Coro2b/Pak2/Sorbs1/Tsc1/Cdc42/Limd2/Spire1/Map3k1/Rock2/Srf/Tjp1/Tgfbr1/Carmil1/Gas7/Rapgef3/Pak1/Stmn1/Pxn	39	0.0168539
GO:0060043	regulation of cardiac muscle cell proliferation	18/2314	55/25730	0.327273	3.63904	6.15897	7.75005e-07	1.79572e-05	1.07214e-05	Fgfr1/Pten/Cxadr/Ccnd2/Sav1/Foxp1/Fgfr2/Vgll4/Mapk1/Cdk1/Tgfbr3/Cited2/Jarid2/Gja1/Mef2c/Tgfbr1/Yap1/Kcnk2	18	0.00777874
GO:0010657	muscle cell apoptotic process	30/2314	128/25730	0.234375	2.60608	5.72627	8.31175e-07	1.90154e-05	1.13532e-05	Pten/Cflar/Camk2d/Eif5a/Lrp6/Gsk3b/Npm1/Bcl2/Smad4/Qki/Adrb2/Esr1/Pax8/Cftr/Atf4/Igf1r/Igf1/Edn1/Gngt1/Map2k4/Dicer1/Atp2a2/Sfrp2/Il12a/Lypd3/Stk4/Pdpk1/Rapgef3/Gria4/Mapk8	30	0.0129646
GO:0051146	striated muscle cell differentiation	62/2314	366/25730	0.169399	1.88359	5.35206	8.80378e-07	1.98686e-05	1.18626e-05	Avpr1a/Dkk1/Cflar/Cdh2/Akap1/Itgb1/Cxadr/Dmd/Camk2d/Frs2/Gsk3b/Dock5/Sdc1/Cfl2/Prkar1a/Bcl2/Ccnd2/Ep300/Nr3c1/Epc1/Smad4/Trim32/Myc/Foxp1/Igfbp5/Prkd1/Hopx/Neb/Alpk3/Actn2/Ripor2/Cyp26b1/Adamts15/Igf1/Cdk1/Tsc1/Plec/Adgrb1/Edn1/Ctdp1/Ski/Prkg1/Ptgfrn/Map2k4/Srf/Dicer1/Ppara/Greb1l/Mef2c/Fktn/Plekho1/Akap6/Dyrk1b/Bdnf/Fzd7/Tmod2/Pak1/Rb1/Hnrnpu/Thra/Isl1/Myorg	62	0.0267934
GO:0010660	regulation of muscle cell apoptotic process	28/2314	119/25730	0.235294	2.6163	5.55545	1.75424e-06	3.49478e-05	2.08657e-05	Pten/Cflar/Camk2d/Eif5a/Lrp6/Gsk3b/Npm1/Bcl2/Smad4/Qki/Adrb2/Esr1/Pax8/Cftr/Atf4/Igf1r/Igf1/Edn1/Dicer1/Atp2a2/Sfrp2/Il12a/Lypd3/Stk4/Pdpk1/Rapgef3/Gria4/Mapk8	28	0.0121003
GO:0030038	contractile actin filament bundle assembly	28/2314	120/25730	0.233333	2.5945	5.50359	2.09369e-06	4.01411e-05	2.39664e-05	Braf/Ccdc88a/Nf2/Dlc1/Fam171a1/Sorbs3/Dnm2/F11r/Rac1/Cul3/Ccn2/Ppm1e/Src/Tacr1/Coro2b/Pak2/Sorbs1/Tsc1/Cdc42/Rock2/Srf/Tjp1/Tgfbr1/Carmil1/Rapgef3/Pak1/Stmn1/Pxn	28	0.0121003
GO:0110053	regulation of actin filament organization	50/2314	283/25730	0.176678	1.96454	5.12897	2.87171e-06	5.07612e-05	3.03072e-05	Trim27/Braf/Ccdc88a/Nf2/Dlc1/Dstn/Twf1/Id1/Rdx/Fchsd2/Sorbs3/Arhgap35/Tmsb4x/Cfl2/Capza2/F11r/Rac1/Ccn2/Sptbn2/Ppm1e/Tacr1/Synpo2/Ssh2/Actn2/Washc5/Dnai3/Rictor/Add3/Coro2b/Pak2/Arf1/Tsc1/Nck1/Mlst8/Cdc42/Sptan1/Map3k1/Gja1/Rock2/Tjp1/Tgfbr1/Brk1/Carmil1/Tmod2/Rapgef3/Arfip1/Pak1/Fmn1/Stmn1/Pxn	50	0.0216076
GO:0014812	muscle cell migration	31/2314	143/25730	0.216783	2.41047	5.31691	3.23524e-06	5.63724e-05	3.36573e-05	Ddr2/Map3k7/Myo5a/Ppargc1a/Enpp1/Camk2d/Ptk2/Dock5/Tmsb4x/Bcl2/Crk/Rock1/Myc/Igfbp5/Megf10/Dock4/Src/Net1/Tacr1/Gna13/Itgb3/Igf1/Has2/Prkg1/Mef2c/Egr1/Plekho1/Ddr1/Postn/Rapgef3/Pak1	31	0.0133967
GO:0055022	negative regulation of cardiac muscle tissue growth	13/2314	34/25730	0.382353	4.25149	5.96383	3.6978e-06	6.17917e-05	3.6893e-05	Pten/Akap1/Cxadr/Sav1/Foxp1/Vgll4/Ctdp1/Cited2/Jarid2/Gja1/Ppara/Pak1/Kcnk2	13	0.00561798
GO:0014911	positive regulation of smooth muscle cell migration	20/2314	73/25730	0.273973	3.04638	5.50403	4.4315e-06	7.22747e-05	4.31519e-05	Ddr2/Map3k7/Myo5a/Camk2d/Ptk2/Dock5/Tmsb4x/Bcl2/Crk/Myc/Igfbp5/Dock4/Src/Itgb3/Igf1/Has2/Egr1/Postn/Rapgef3/Pak1	20	0.00864304
GO:0043502	regulation of muscle adaptation	27/2314	119/25730	0.226891	2.52286	5.23428	5.55554e-06	8.61338e-05	5.14265e-05	Tead1/Twf1/Akap1/Dag1/Dmd/Camk2d/Ptk2/Gsk3b/Ep300/Nr3c1/Smad4/Rock1/Foxp1/Igfbp5/Tnfrsf1a/Igf1/Edn1/Ctdp1/Jarid2/Rock2/Ppara/Mef2c/Atp2a2/Srl/Lmcd1/Akap6/Pak1	27	0.0116681
GO:0006936	muscle contraction	56/2314	338/25730	0.16568	1.84225	4.89989	5.81224e-06	8.90919e-05	5.31926e-05	Map2k3/Rem1/Prok2/Fgf13/Oxtr/Ryr2/Stc1/Ccdc78/Chrna1/Atp1b1/Fkbp1a/Gsto1/Dmd/Gnas/Camk2d/Dock5/Atp1a1/Atp2b1/Ccn2/Kcnj2/Kcnj5/Prkd1/Abcc9/Hsbp1/Dock4/Adrb2/Tacr1/Ptger3/Scn11a/Scn4a/Mylk/Actn2/Adgrd1/Calm1/Adrb3/Ptafr/Kcne1/Cacna1g/Apbb2/Cert1/Synm/Dsc2/Edn1/Srsf1/Prkg1/Rock2/Srf/Atp2a2/Trpv1/Akap6/Tshz3/Tmod2/Drd1/Agrn/Smad7/Ctnna3	56	0.0242005
GO:0006937	regulation of muscle contraction	35/2314	176/25730	0.198864	2.21122	5.06858	6.16846e-06	9.26937e-05	5.53431e-05	Rem1/Prok2/Fgf13/Oxtr/Ryr2/Stc1/Atp1b1/Fkbp1a/Gsto1/Dmd/Gnas/Dock5/Atp1a1/Atp2b1/Ccn2/Kcnj2/Prkd1/Dock4/Adrb2/Tacr1/Ptger3/Scn4a/Adgrd1/Calm1/Adrb3/Ptafr/Dsc2/Edn1/Prkg1/Srf/Atp2a2/Akap6/Agrn/Smad7/Ctnna3	35	0.0151253
GO:0006942	regulation of striated muscle contraction	24/2314	100/25730	0.24	2.66863	5.25559	6.52319e-06	9.75448e-05	5.82394e-05	Rem1/Fgf13/Ryr2/Stc1/Atp1b1/Fkbp1a/Gsto1/Dmd/Gnas/Atp1a1/Ccn2/Kcnj2/Prkd1/Adrb2/Scn4a/Adgrd1/Calm1/Adrb3/Dsc2/Atp2a2/Akap6/Agrn/Smad7/Ctnna3	24	0.0103717
GO:0055001	muscle cell development	44/2314	247/25730	0.178138	1.98076	4.86882	8.87967e-06	0.000125134	7.47115e-05	Cflar/Akap1/Itgb1/Cxadr/Dmd/Camk2d/Gsk3b/Sdc1/Cfl2/Prkar1a/Bcl2/Ep300/Nr3c1/Smad4/Actn1/Foxp1/Cacnb4/Sypl2/Prkd1/Megf10/Neb/Alpk3/Actn2/Igf1/Cdk1/Pbrm1/Plec/Edn1/Ctdp1/Ski/Prkg1/Map2k4/Srf/Dicer1/Ppara/Mef2c/Atp2a2/Tmtc3/Akap6/Tmod2/Pak1/Hnrnpu/Isl1/Myorg	44	0.0190147
GO:0051153	regulation of striated muscle cell differentiation	25/2314	109/25730	0.229358	2.55029	5.09877	9.96165e-06	0.00013659	8.15514e-05	Dkk1/Akap1/Frs2/Gsk3b/Bcl2/Ccnd2/Ep300/Nr3c1/Epc1/Smad4/Trim32/Foxp1/Prkd1/Hopx/Cyp26b1/Igf1/Edn1/Ctdp1/Ppara/Mef2c/Akap6/Bdnf/Fzd7/Pak1/Thra	25	0.0108038
GO:0014909	smooth muscle cell migration	27/2314	123/25730	0.219512	2.44082	5.03522	1.0653e-05	0.000143404	8.562e-05	Ddr2/Map3k7/Myo5a/Ppargc1a/Enpp1/Camk2d/Ptk2/Dock5/Tmsb4x/Bcl2/Crk/Myc/Igfbp5/Dock4/Src/Tacr1/Gna13/Itgb3/Igf1/Has2/Prkg1/Mef2c/Egr1/Ddr1/Postn/Rapgef3/Pak1	27	0.0116681
GO:0014897	striated muscle hypertrophy	28/2314	130/25730	0.215385	2.39492	5.01231	1.07827e-05	0.000144304	8.61573e-05	Ryr2/Twf1/Akap1/Camk2d/Ptk2/Gsk3b/Ep300/Nr3c1/Smad4/Rock1/Foxp1/Igfbp5/Tnfrsf1a/Igf1/Pak2/Edn1/Ctdp1/Prkg1/Map2k4/Jarid2/Rock2/Ppara/Mef2c/Atp2a2/Lmcd1/Akap6/Tiam1/Pak1	28	0.0121003
GO:0014743	regulation of muscle hypertrophy	22/2314	91/25730	0.241758	2.68818	5.07136	1.37736e-05	0.000179615	0.000107239	Twf1/Akap1/Camk2d/Ptk2/Gsk3b/Ep300/Nr3c1/Smad4/Rock1/Foxp1/Igfbp5/Tnfrsf1a/Igf1/Edn1/Ctdp1/Jarid2/Rock2/Ppara/Mef2c/Lmcd1/Akap6/Pak1	22	0.00950735
GO:0014910	regulation of smooth muscle cell migration	25/2314	111/25730	0.225225	2.50434	4.99302	1.39451e-05	0.000180695	0.000107885	Ddr2/Map3k7/Myo5a/Ppargc1a/Camk2d/Ptk2/Dock5/Tmsb4x/Bcl2/Crk/Myc/Igfbp5/Dock4/Src/Tacr1/Gna13/Itgb3/Igf1/Has2/Prkg1/Mef2c/Egr1/Postn/Rapgef3/Pak1	25	0.0108038
GO:0014896	muscle hypertrophy	28/2314	132/25730	0.212121	2.35863	4.91952	1.45789e-05	0.000188111	0.000112312	Ryr2/Twf1/Akap1/Camk2d/Ptk2/Gsk3b/Ep300/Nr3c1/Smad4/Rock1/Foxp1/Igfbp5/Tnfrsf1a/Igf1/Pak2/Edn1/Ctdp1/Prkg1/Map2k4/Jarid2/Rock2/Ppara/Mef2c/Atp2a2/Lmcd1/Akap6/Tiam1/Pak1	28	0.0121003
GO:1990874	vascular associated smooth muscle cell proliferation	21/2314	85/25730	0.247059	2.74711	5.07185	1.50253e-05	0.000191847	0.000114543	Ddr2/Map3k7/Pten/Ppargc1a/Ndrg2/Enpp1/Camk2d/Frs2/Cdkn1a/Fgfr2/Igfbp5/Src/Gna13/Ern1/Igf1/Edn1/Prkg1/Gja1/Mef2c/Pak1/Gnai3	21	0.00907519
GO:0003300	cardiac muscle hypertrophy	27/2314	126/25730	0.214286	2.3827	4.89099	1.69517e-05	0.000211585	0.000126328	Ryr2/Twf1/Akap1/Camk2d/Ptk2/Gsk3b/Ep300/Nr3c1/Smad4/Rock1/Foxp1/Tnfrsf1a/Igf1/Pak2/Edn1/Ctdp1/Prkg1/Map2k4/Jarid2/Rock2/Ppara/Mef2c/Atp2a2/Lmcd1/Akap6/Tiam1/Pak1	27	0.0116681
GO:0055007	cardiac muscle cell differentiation	33/2314	170/25730	0.194118	2.15845	4.76384	1.89187e-05	0.000232342	0.000138721	Dkk1/Akap1/Itgb1/Cxadr/Camk2d/Frs2/Gsk3b/Ccnd2/Ep300/Nr3c1/Smad4/Foxp1/Neb/Alpk3/Actn2/Igf1/Cdk1/Tsc1/Plec/Edn1/Ctdp1/Prkg1/Map2k4/Srf/Dicer1/Ppara/Greb1l/Mef2c/Akap6/Fzd7/Pak1/Hnrnpu/Isl1	33	0.014261
GO:1904705	regulation of vascular associated smooth muscle cell proliferation	20/2314	81/25730	0.246914	2.7455	4.94611	2.4017e-05	0.000284116	0.000169633	Ddr2/Map3k7/Pten/Ppargc1a/Ndrg2/Camk2d/Frs2/Cdkn1a/Fgfr2/Igfbp5/Src/Gna13/Ern1/Igf1/Edn1/Prkg1/Gja1/Mef2c/Pak1/Gnai3	20	0.00864304
GO:0010611	regulation of cardiac muscle hypertrophy	21/2314	88/25730	0.238636	2.65346	4.88424	2.64575e-05	0.000308805	0.000184373	Twf1/Akap1/Camk2d/Ptk2/Gsk3b/Ep300/Nr3c1/Smad4/Rock1/Foxp1/Tnfrsf1a/Igf1/Edn1/Ctdp1/Jarid2/Rock2/Ppara/Mef2c/Lmcd1/Akap6/Pak1	21	0.00907519
GO:0032233	positive regulation of actin filament bundle assembly	18/2314	70/25730	0.257143	2.85924	4.89659	3.36981e-05	0.000373365	0.000222919	Braf/Ccdc88a/Nf2/Id1/Sorbs3/Rac1/Ccn2/Ppm1e/Tacr1/Synpo2/Tsc1/Cdc42/Rock2/Tgfbr1/Carmil1/Rapgef3/Pak1/Pxn	18	0.00777874
GO:0045445	myoblast differentiation	27/2314	131/25730	0.206107	2.29176	4.65953	3.52526e-05	0.000384322	0.000229461	Smarcc1/Ranbp3l/Tcf7l2/Epas1/Lrrc8a/Itgb1/Sra1/Xkr8/Sdc1/Ddx5/Bcl9l/Megf10/Boc/Ripor2/Igf1/Flot2/Pbrm1/Hif1an/Plec/Srf/Dicer1/Mef2c/Mbnl1/Rb1/Plg/Isl1/Prl2c2	27	0.0116681
GO:0032231	regulation of actin filament bundle assembly	25/2314	117/25730	0.213675	2.37591	4.68911	3.6024e-05	0.000388576	0.000232001	Braf/Ccdc88a/Nf2/Dlc1/Id1/Sorbs3/F11r/Rac1/Ccn2/Ppm1e/Tacr1/Synpo2/Coro2b/Pak2/Tsc1/Cdc42/Map3k1/Rock2/Tjp1/Tgfbr1/Carmil1/Rapgef3/Pak1/Stmn1/Pxn	25	0.0108038
GO:0055013	cardiac muscle cell development	25/2314	117/25730	0.213675	2.37591	4.68911	3.6024e-05	0.000388576	0.000232001	Akap1/Cxadr/Camk2d/Gsk3b/Ep300/Nr3c1/Smad4/Foxp1/Neb/Alpk3/Actn2/Igf1/Cdk1/Plec/Edn1/Ctdp1/Prkg1/Map2k4/Srf/Dicer1/Ppara/Akap6/Pak1/Hnrnpu/Isl1	25	0.0108038
GO:0043500	muscle adaptation	29/2314	148/25730	0.195946	2.17878	4.52097	4.93064e-05	0.00050176	0.000299578	Tead1/Cflar/Twf1/Akap1/Dag1/Dmd/Camk2d/Ptk2/Gsk3b/Ep300/Nr3c1/Smad4/Rock1/Foxp1/Igfbp5/Tnfrsf1a/Gatm/Igf1/Edn1/Ctdp1/Jarid2/Rock2/Ppara/Mef2c/Atp2a2/Srl/Lmcd1/Akap6/Pak1	29	0.0125324
GO:1904707	positive regulation of vascular associated smooth muscle cell proliferation	14/2314	48/25730	0.291667	3.24312	4.88985	5.5574e-05	0.000548211	0.000327311	Ddr2/Map3k7/Ppargc1a/Camk2d/Frs2/Fgfr2/Igfbp5/Src/Ern1/Igf1/Edn1/Gja1/Pak1/Gnai3	14	0.00605013
GO:0034390	smooth muscle cell apoptotic process	12/2314	37/25730	0.324324	3.60625	4.98708	5.93848e-05	0.000579262	0.00034585	Lrp6/Gsk3b/Esr1/Cftr/Atf4/Igf1/Edn1/Map2k4/Il12a/Lypd3/Stk4/Gria4	12	0.00518583
GO:0051149	positive regulation of muscle cell differentiation	20/2314	86/25730	0.232558	2.58588	4.63087	6.04545e-05	0.000586888	0.000350404	Eif5a/Gsk3b/Tmsb4x/Bcl2/Ep300/Nr3c1/Epc1/Trim32/Prkd1/Hopx/Cth/Cyp26b1/Igf1/Notch2/Edn1/Mef2c/Akap6/Tshz3/Nid1/Thra	20	0.00864304
GO:0055002	striated muscle cell development	37/2314	211/25730	0.175355	1.94983	4.35502	6.25199e-05	0.000604063	0.000360658	Cflar/Akap1/Itgb1/Cxadr/Dmd/Camk2d/Gsk3b/Sdc1/Cfl2/Prkar1a/Bcl2/Ep300/Nr3c1/Smad4/Foxp1/Prkd1/Neb/Alpk3/Actn2/Igf1/Cdk1/Plec/Edn1/Ctdp1/Ski/Prkg1/Map2k4/Srf/Dicer1/Ppara/Mef2c/Akap6/Tmod2/Pak1/Hnrnpu/Isl1/Myorg	37	0.0159896
GO:0010656	negative regulation of muscle cell apoptotic process	18/2314	74/25730	0.243243	2.70469	4.6164	7.45536e-05	0.000691912	0.000413108	Cflar/Lrp6/Gsk3b/Npm1/Bcl2/Qki/Adrb2/Esr1/Pax8/Cftr/Igf1r/Igf1/Edn1/Sfrp2/Lypd3/Pdpk1/Rapgef3/Gria4	18	0.00777874
GO:0055117	regulation of cardiac muscle contraction	19/2314	81/25730	0.234568	2.60822	4.55712	8.087e-05	0.00074557	0.000445145	Fgf13/Ryr2/Stc1/Atp1b1/Fkbp1a/Gsto1/Dmd/Atp1a1/Ccn2/Kcnj2/Adrb2/Calm1/Adrb3/Dsc2/Atp2a2/Akap6/Agrn/Smad7/Ctnna3	19	0.00821089
GO:0060044	negative regulation of cardiac muscle cell proliferation	8/2314	18/25730	0.444444	4.9419	5.25909	8.10667e-05	0.00074557	0.000445145	Pten/Cxadr/Sav1/Vgll4/Cited2/Jarid2/Gja1/Kcnk2	8	0.00345722
GO:0034392	negative regulation of smooth muscle cell apoptotic process	8/2314	19/25730	0.421053	4.6818	5.04678	0.000128991	0.00109267	0.000652381	Lrp6/Gsk3b/Esr1/Cftr/Igf1/Edn1/Lypd3/Gria4	8	0.00345722
GO:0003298	physiological muscle hypertrophy	14/2314	52/25730	0.269231	2.99365	4.52384	0.000144667	0.00120708	0.000720688	Akap1/Camk2d/Gsk3b/Ep300/Nr3c1/Foxp1/Igf1/Edn1/Ctdp1/Prkg1/Map2k4/Ppara/Akap6/Pak1	14	0.00605013
GO:0003301	physiological cardiac muscle hypertrophy	14/2314	52/25730	0.269231	2.99365	4.52384	0.000144667	0.00120708	0.000720688	Akap1/Camk2d/Gsk3b/Ep300/Nr3c1/Foxp1/Igf1/Edn1/Ctdp1/Prkg1/Map2k4/Ppara/Akap6/Pak1	14	0.00605013
GO:0061049	cell growth involved in cardiac muscle cell development	14/2314	52/25730	0.269231	2.99365	4.52384	0.000144667	0.00120708	0.000720688	Akap1/Camk2d/Gsk3b/Ep300/Nr3c1/Foxp1/Igf1/Edn1/Ctdp1/Prkg1/Map2k4/Ppara/Akap6/Pak1	14	0.00605013
GO:0034391	regulation of smooth muscle cell apoptotic process	11/2314	36/25730	0.305556	3.39756	4.52523	0.000218851	0.00172042	0.00102719	Lrp6/Gsk3b/Esr1/Cftr/Atf4/Igf1/Edn1/Il12a/Lypd3/Stk4/Gria4	11	0.00475367
GO:0006941	striated muscle contraction	33/2314	193/25730	0.170984	1.90122	3.9506	0.000246275	0.00190479	0.00113726	Map2k3/Rem1/Fgf13/Ryr2/Stc1/Ccdc78/Chrna1/Atp1b1/Fkbp1a/Gsto1/Dmd/Gnas/Camk2d/Atp1a1/Ccn2/Kcnj2/Kcnj5/Prkd1/Abcc9/Adrb2/Scn4a/Adgrd1/Calm1/Adrb3/Kcne1/Synm/Dsc2/Srsf1/Atp2a2/Akap6/Agrn/Smad7/Ctnna3	33	0.014261
GO:0048644	muscle organ morphogenesis	20/2314	95/25730	0.210526	2.3409	4.11603	0.000258034	0.00196183	0.00117132	Adarb1/Ctnnb1/Ryr2/Fkbp1a/Arid5b/Lrp6/Chd7/Lif/Smad4/Fgfr2/Mylk/Hand1/Tgfbr3/Col3a1/Egln1/Angpt1/Tgfbr1/Foxc1/Isl1/Smad7	20	0.00864304
GO:0055023	positive regulation of cardiac muscle tissue growth	13/2314	49/25730	0.265306	2.95001	4.29503	0.000290399	0.00217125	0.00129635	Fgfr1/Ccnd2/Ep300/Nr3c1/Fgfr2/Mapk1/Igf1/Cdk1/Tgfbr3/Edn1/Mef2c/Yap1/Akap6	13	0.00561798
GO:0014819	regulation of skeletal muscle contraction	8/2314	21/25730	0.380952	4.23591	4.66338	0.0002948	0.00218127	0.00130233	Rem1/Gsto1/Dmd/Gnas/Kcnj2/Prkd1/Scn4a/Adgrd1	8	0.00345722
GO:0060415	muscle tissue morphogenesis	18/2314	86/25730	0.209302	2.32729	3.87578	0.000553314	0.00358482	0.00214033	Adarb1/Ctnnb1/Ryr2/Fkbp1a/Lrp6/Chd7/Smad4/Fgfr2/Mylk/Hand1/Tgfbr3/Col3a1/Egln1/Angpt1/Tgfbr1/Foxc1/Isl1/Smad7	18	0.00777874
GO:2000725	regulation of cardiac muscle cell differentiation	7/2314	18/25730	0.388889	4.32416	4.43494	0.000615188	0.00388933	0.00232214	Dkk1/Frs2/Gsk3b/Ccnd2/Smad4/Mef2c/Fzd7	7	0.00302506
GO:0051155	positive regulation of striated muscle cell differentiation	14/2314	60/25730	0.233333	2.5945	3.88708	0.000716413	0.00443967	0.00265072	Gsk3b/Bcl2/Ep300/Nr3c1/Epc1/Trim32/Prkd1/Hopx/Cyp26b1/Igf1/Edn1/Mef2c/Akap6/Thra	14	0.00605013
GO:0051148	negative regulation of muscle cell differentiation	16/2314	74/25730	0.216216	2.40417	3.80257	0.000758203	0.0046233	0.00276036	Dkk1/Id2/Akap1/Frs2/Ccnd2/Smad4/Ankrd17/Foxp1/Mecp2/Ctdp1/Ehmt1/Ppara/Prdm16/Bdnf/Fzd7/Pak1	16	0.00691443
GO:1901861	regulation of muscle tissue development	13/2314	54/25730	0.240741	2.67686	3.87764	0.000801622	0.0048398	0.00288962	Ctnnb1/Tcf7l2/Erbb3/Creb1/Bcl2/Igfbp5/Megf10/Adrb2/Boc/Nras/Gja1/Mef2c/Bdnf	13	0.00561798
GO:1904393	regulation of skeletal muscle acetylcholine-gated channel clustering	6/2314	14/25730	0.428571	4.7654	4.43007	0.000836152	0.00499405	0.00298171	Fnta/Farp1/Crk/Rac1/Sorbs1/Agrn	6	0.00259291
GO:0061050	regulation of cell growth involved in cardiac muscle cell development	10/2314	36/25730	0.277778	3.08869	3.94226	0.000971229	0.00564106	0.00336801	Akap1/Ep300/Nr3c1/Foxp1/Igf1/Edn1/Ctdp1/Ppara/Akap6/Pak1	10	0.00432152
GO:0051145	smooth muscle cell differentiation	17/2314	83/25730	0.204819	2.27744	3.66436	0.00100703	0.00579922	0.00346244	Ctnnb1/Prok2/Fgf10/Tmsb4x/Epc1/Ankrd17/Qki/Mecp2/Fgfr2/Cth/Pbrm1/Notch2/Ntf3/Srf/Mef2c/Tshz3/Zeb1	17	0.00734659
GO:0010659	cardiac muscle cell apoptotic process	16/2314	76/25730	0.210526	2.3409	3.68012	0.0010284	0.0058892	0.00351617	Pten/Cflar/Camk2d/Eif5a/Npm1/Bcl2/Smad4/Qki/Adrb2/Pax8/Gngt1/Atp2a2/Sfrp2/Pdpk1/Rapgef3/Mapk8	16	0.00691443
GO:0060048	cardiac muscle contraction	25/2314	144/25730	0.173611	1.93043	3.51966	0.00104856	0.00596004	0.00355846	Map2k3/Fgf13/Ryr2/Stc1/Atp1b1/Fkbp1a/Gsto1/Dmd/Camk2d/Atp1a1/Ccn2/Kcnj2/Kcnj5/Abcc9/Adrb2/Calm1/Adrb3/Kcne1/Dsc2/Srsf1/Atp2a2/Akap6/Agrn/Smad7/Ctnna3	25	0.0108038
GO:0048634	regulation of muscle organ development	13/2314	56/25730	0.232143	2.58126	3.72381	0.00115412	0.0064846	0.00387165	Ctnnb1/Tcf7l2/Erbb3/Creb1/Bcl2/Megf10/Adrb2/Boc/Nras/Il6/Gja1/Mef2c/Bdnf	13	0.00561798
GO:0010665	regulation of cardiac muscle cell apoptotic process	15/2314	70/25730	0.214286	2.3827	3.64155	0.00120626	0.00670678	0.00400431	Pten/Cflar/Camk2d/Eif5a/Npm1/Bcl2/Smad4/Qki/Adrb2/Pax8/Atp2a2/Sfrp2/Pdpk1/Rapgef3/Mapk8	15	0.00648228
GO:0060538	skeletal muscle organ development	35/2314	228/25730	0.153509	1.70691	3.37038	0.0012522	0.00688708	0.00411196	Ctnnb1/Gpcpd1/Tcf7l2/Chrna1/Cflar/Dag1/Dmd/Cfl2/Ddx5/Bcl9l/Bcl2/Ep300/Myc/Foxp1/Col19a1/Sox11/Abcc9/Megf10/Adrb2/Scn11a/Lemd3/Cyp26b1/Nras/Cops2/Skil/Plec/Ski/Cited2/Mef2c/Fktn/Egr1/Mbnl1/Rb1/Heyl/Myorg	35	0.0151253
GO:0007519	skeletal muscle tissue development	33/2314	213/25730	0.15493	1.7227	3.32945	0.00145037	0.00775389	0.00462949	Ctnnb1/Gpcpd1/Tcf7l2/Chrna1/Cflar/Dmd/Cfl2/Ddx5/Bcl9l/Bcl2/Ep300/Myc/Foxp1/Col19a1/Sox11/Abcc9/Megf10/Adrb2/Lemd3/Cyp26b1/Nras/Cops2/Skil/Plec/Ski/Cited2/Mef2c/Fktn/Egr1/Mbnl1/Rb1/Heyl/Myorg	33	0.014261
GO:0010658	striated muscle cell apoptotic process	16/2314	79/25730	0.202532	2.252	3.50352	0.00158389	0.00823031	0.00491393	Pten/Cflar/Camk2d/Eif5a/Npm1/Bcl2/Smad4/Qki/Adrb2/Pax8/Gngt1/Atp2a2/Sfrp2/Pdpk1/Rapgef3/Mapk8	16	0.00691443
GO:0055008	cardiac muscle tissue morphogenesis	15/2314	72/25730	0.208333	2.31652	3.51656	0.00162884	0.00839964	0.00501504	Ctnnb1/Ryr2/Fkbp1a/Lrp6/Chd7/Smad4/Fgfr2/Hand1/Tgfbr3/Egln1/Angpt1/Tgfbr1/Foxc1/Isl1/Smad7	15	0.00648228
GO:1904395	positive regulation of skeletal muscle acetylcholine-gated channel clustering	5/2314	11/25730	0.454545	5.05422	4.22779	0.00170293	0.00871557	0.00520366	Fnta/Farp1/Crk/Rac1/Agrn	5	0.00216076
GO:0051154	negative regulation of striated muscle cell differentiation	11/2314	45/25730	0.244444	2.71804	3.62608	0.00173902	0.0088632	0.0052918	Dkk1/Akap1/Frs2/Ccnd2/Smad4/Foxp1/Ctdp1/Ppara/Bdnf/Fzd7/Pak1	11	0.00475367
GO:0010882	regulation of cardiac muscle contraction by calcium ion signaling	7/2314	21/25730	0.333333	3.70642	3.90032	0.00176679	0.00894508	0.00534069	Ryr2/Atp1b1/Fkbp1a/Gsto1/Dmd/Calm1/Atp2a2	7	0.00302506
GO:0016202	regulation of striated muscle tissue development	12/2314	52/25730	0.230769	2.56599	3.55341	0.00186306	0.0093474	0.0055809	Ctnnb1/Tcf7l2/Erbb3/Creb1/Bcl2/Megf10/Adrb2/Boc/Nras/Gja1/Mef2c/Bdnf	12	0.00518583
GO:0010662	regulation of striated muscle cell apoptotic process	15/2314	73/25730	0.205479	2.28478	3.45561	0.00188262	0.00943008	0.00563026	Pten/Cflar/Camk2d/Eif5a/Npm1/Bcl2/Smad4/Qki/Adrb2/Pax8/Atp2a2/Sfrp2/Pdpk1/Rapgef3/Mapk8	15	0.00648228
GO:0046716	muscle cell cellular homeostasis	8/2314	27/25730	0.296296	3.2946	3.75002	0.00197256	0.00969789	0.00579016	Chrna1/Dmd/Enpp1/Cfl2/Trim32/Il6/Srf/Plg	8	0.00345722
GO:0006939	smooth muscle contraction	21/2314	119/25730	0.176471	1.96222	3.3073	0.00206247	0.0100591	0.00600581	Prok2/Oxtr/Dock5/Atp2b1/Dock4/Adrb2/Tacr1/Ptger3/Scn11a/Mylk/Adrb3/Ptafr/Cacna1g/Apbb2/Edn1/Prkg1/Rock2/Srf/Trpv1/Tshz3/Drd1	21	0.00907519
GO:1904738	vascular associated smooth muscle cell migration	11/2314	46/25730	0.23913	2.65896	3.54013	0.00210262	0.0101899	0.00608391	Ddr2/Map3k7/Myo5a/Enpp1/Dock5/Igfbp5/Dock4/Gna13/Prkg1/Mef2c/Pak1	11	0.00475367
GO:1904752	regulation of vascular associated smooth muscle cell migration	10/2314	40/25730	0.25	2.77982	3.54128	0.00232479	0.0110995	0.00662699	Ddr2/Map3k7/Myo5a/Dock5/Igfbp5/Dock4/Gna13/Prkg1/Mef2c/Pak1	10	0.00432152
GO:0010613	positive regulation of cardiac muscle hypertrophy	11/2314	47/25730	0.234043	2.60238	3.45644	0.00252557	0.0118636	0.00708319	Twf1/Camk2d/Ptk2/Ep300/Nr3c1/Rock1/Igf1/Edn1/Rock2/Mef2c/Akap6	11	0.00475367
GO:0098901	regulation of cardiac muscle cell action potential	8/2314	28/25730	0.285714	3.17694	3.62308	0.00254651	0.0118708	0.00708748	Fgf13/Ryr2/Cxadr/Camk2d/Calm1/Dsc2/Atp2a2/Ctnna3	8	0.00345722
GO:0003009	skeletal muscle contraction	12/2314	54/25730	0.222222	2.47095	3.40148	0.00261811	0.0121582	0.00725911	Rem1/Ccdc78/Chrna1/Gsto1/Dmd/Gnas/Kcnj2/Prkd1/Adrb2/Scn4a/Adgrd1/Synm	12	0.00518583
GO:0043403	skeletal muscle tissue regeneration	12/2314	54/25730	0.222222	2.47095	3.40148	0.00261811	0.0121582	0.00725911	Cflar/Dag1/Dmd/Hopx/Igf1/Ifrd1/Ptgfrn/Gja1/Dicer1/Gjd4/Fzd7/Wnt7a	12	0.00518583
GO:0003229	ventricular cardiac muscle tissue development	14/2314	69/25730	0.202899	2.25608	3.2843	0.00297365	0.0135218	0.00807325	Ctnnb1/Ryr2/Fkbp1a/Id2/Chd7/Smad4/Fgfr2/Hand1/Tgfbr3/Tgfbr1/Mbd2/Foxc1/Isl1/Smad7	14	0.00605013
GO:0014742	positive regulation of muscle hypertrophy	11/2314	48/25730	0.229167	2.54817	3.3749	0.00301465	0.0136575	0.00815424	Twf1/Camk2d/Ptk2/Ep300/Nr3c1/Rock1/Igf1/Edn1/Rock2/Mef2c/Akap6	11	0.00475367
GO:0014741	negative regulation of muscle hypertrophy	10/2314	42/25730	0.238095	2.64745	3.35898	0.00342088	0.015194	0.00907162	Akap1/Gsk3b/Smad4/Foxp1/Igfbp5/Tnfrsf1a/Ctdp1/Jarid2/Ppara/Pak1	10	0.00432152
GO:0055010	ventricular cardiac muscle tissue morphogenesis	12/2314	56/25730	0.214286	2.3827	3.25621	0.00360472	0.0159641	0.00953144	Ctnnb1/Ryr2/Fkbp1a/Chd7/Smad4/Fgfr2/Hand1/Tgfbr3/Tgfbr1/Foxc1/Isl1/Smad7	12	0.00518583
GO:0086004	regulation of cardiac muscle cell contraction	10/2314	43/25730	0.232558	2.58588	3.27178	0.00410458	0.0175305	0.0104666	Fgf13/Ryr2/Stc1/Atp1a1/Kcnj2/Adrb2/Dsc2/Atp2a2/Akap6/Ctnna3	10	0.00432152
GO:0060045	positive regulation of cardiac muscle cell proliferation	8/2314	31/25730	0.258065	2.86949	3.27403	0.00507139	0.0208031	0.0124206	Fgfr1/Ccnd2/Fgfr2/Mapk1/Cdk1/Tgfbr3/Mef2c/Yap1	8	0.00345722
GO:0045844	positive regulation of striated muscle tissue development	7/2314	26/25730	0.269231	2.99365	3.19722	0.00670924	0.0257386	0.0153673	Ctnnb1/Erbb3/Creb1/Bcl2/Adrb2/Gja1/Mef2c	7	0.00302506
GO:0048636	positive regulation of muscle organ development	7/2314	26/25730	0.269231	2.99365	3.19722	0.00670924	0.0257386	0.0153673	Ctnnb1/Erbb3/Creb1/Bcl2/Adrb2/Gja1/Mef2c	7	0.00302506
GO:1901863	positive regulation of muscle tissue development	7/2314	26/25730	0.269231	2.99365	3.19722	0.00670924	0.0257386	0.0153673	Ctnnb1/Erbb3/Creb1/Bcl2/Adrb2/Gja1/Mef2c	7	0.00302506
GO:1903115	regulation of actin filament-based movement	11/2314	53/25730	0.207547	2.30777	2.99595	0.00671505	0.0257386	0.0153673	Fgf13/Ryr2/Stc1/Atp1a1/Kcnj2/Adrb2/Ptger3/Dsc2/Atp2a2/Akap6/Ctnna3	11	0.00475367
GO:0071340	skeletal muscle acetylcholine-gated channel clustering	6/2314	20/25730	0.3	3.33578	3.28498	0.00674186	0.0257386	0.0153673	Fnta/Farp1/Crk/Rac1/Sorbs1/Agrn	6	0.00259291
GO:0090174	organelle membrane fusion	23/2314	149/25730	0.154362	1.7164	2.75693	0.00734257	0.0278408	0.0166224	Septin8/Chmp4b/AU040320/Plekhm2/Eea1/C2cd5/Rph3a/Znrf2/Tbc1d4/Rab2a/Ankfy1/Stx3/Lrrk2/Arl8b/Rab7/Yipf5/Cplx2/Stx17/Stx5a/Rims2/Syt11/Atl2/Gnai3	23	0.0099395
GO:0010614	negative regulation of cardiac muscle hypertrophy	9/2314	40/25730	0.225	2.50184	2.98818	0.00796393	0.0296956	0.0177298	Akap1/Gsk3b/Smad4/Foxp1/Tnfrsf1a/Ctdp1/Jarid2/Ppara/Pak1	9	0.00388937
GO:0010661	positive regulation of muscle cell apoptotic process	10/2314	47/25730	0.212766	2.3658	2.94612	0.0079774	0.0296956	0.0177298	Pten/Camk2d/Eif5a/Smad4/Adrb2/Atf4/Atp2a2/Il12a/Stk4/Mapk8	10	0.00432152
GO:1904754	positive regulation of vascular associated smooth muscle cell migration	7/2314	27/25730	0.259259	2.88277	3.07698	0.00836708	0.0305511	0.0182406	Ddr2/Map3k7/Myo5a/Dock5/Igfbp5/Dock4/Pak1	7	0.00302506
GO:0045986	negative regulation of smooth muscle contraction	6/2314	21/25730	0.285714	3.17694	3.13725	0.00873188	0.0314784	0.0187943	Dock5/Dock4/Adrb2/Ptger3/Adrb3/Prkg1	6	0.00259291
GO:0006940	regulation of smooth muscle contraction	13/2314	70/25730	0.185714	2.06501	2.80485	0.00892425	0.0317123	0.0189339	Prok2/Oxtr/Dock5/Atp2b1/Dock4/Adrb2/Tacr1/Ptger3/Adrb3/Ptafr/Edn1/Prkg1/Srf	13	0.00561798
GO:0086003	cardiac muscle cell contraction	14/2314	78/25730	0.179487	1.99577	2.76873	0.00921639	0.0325635	0.0194422	Fgf13/Ryr2/Stc1/Camk2d/Atp1a1/Kcnj2/Kcnj5/Abcc9/Adrb2/Kcne1/Dsc2/Atp2a2/Akap6/Ctnna3	14	0.00605013
GO:0086001	cardiac muscle cell action potential	12/2314	63/25730	0.190476	2.11796	2.79283	0.0096082	0.0336369	0.0200831	Fgf13/Ryr2/Cxadr/Dmd/Camk2d/Kcnj2/Kcnj5/Calm1/Kcne1/Dsc2/Atp2a2/Ctnna3	12	0.00518583
GO:0006906	vesicle fusion	22/2314	144/25730	0.152778	1.69878	2.64336	0.00968419	0.0338642	0.0202187	Septin8/Chmp4b/AU040320/Plekhm2/Eea1/C2cd5/Rph3a/Znrf2/Tbc1d4/Rab2a/Ankfy1/Stx3/Lrrk2/Arl8b/Rab7/Yipf5/Cplx2/Stx17/Stx5a/Rims2/Syt11/Gnai3	22	0.00950735
GO:0045214	sarcomere organization	11/2314	56/25730	0.196429	2.18414	2.78861	0.0102367	0.0356739	0.0212992	Itgb1/Cfl2/Prkar1a/Ep300/Prkd1/Neb/Actn2/Plec/Edn1/Srf/Mef2c	11	0.00475367
GO:0010881	regulation of cardiac muscle contraction by regulation of the release of sequestered calcium ion	5/2314	16/25730	0.3125	3.47477	3.11277	0.0110004	0.0374602	0.0223657	Ryr2/Fkbp1a/Gsto1/Dmd/Calm1	5	0.00216076
GO:0055119	relaxation of cardiac muscle	5/2314	16/25730	0.3125	3.47477	3.11277	0.0110004	0.0374602	0.0223657	Atp1b1/Camk2d/Kcnj2/Atp2a2/Akap6	5	0.00216076
GO:0061052	negative regulation of cell growth involved in cardiac muscle cell development	5/2314	16/25730	0.3125	3.47477	3.11277	0.0110004	0.0374602	0.0223657	Akap1/Foxp1/Ctdp1/Ppara/Pak1	5	0.00216076
GO:0010667	negative regulation of cardiac muscle cell apoptotic process	9/2314	42/25730	0.214286	2.3827	2.81919	0.0110404	0.0374711	0.0223723	Cflar/Npm1/Bcl2/Qki/Adrb2/Pax8/Sfrp2/Pdpk1/Rapgef3	9	0.00388937
GO:0030834	regulation of actin filament depolymerization	11/2314	57/25730	0.192982	2.14582	2.72241	0.0116803	0.0391436	0.0233708	Dstn/Twf1/Rdx/Cfl2/Capza2/Sptbn2/Actn2/Add3/Sptan1/Carmil1/Tmod2	11	0.00475367
GO:0030048	actin filament-based movement	21/2314	138/25730	0.152174	1.69206	2.56254	0.0117978	0.0395156	0.0235929	Fgf13/Myo5a/Ryr2/Stc1/Camk2d/Atp1a1/Rock1/Qki/Kcnj2/Kcnj5/Abcc9/Adrb2/Ptger3/Kcne1/Dsc2/Wasl/Atp2a2/Akap6/Myo9b/Syne2/Ctnna3	21	0.00907519
GO:0010666	positive regulation of cardiac muscle cell apoptotic process	7/2314	29/25730	0.241379	2.68396	2.85229	0.012555	0.0415959	0.024835	Pten/Camk2d/Eif5a/Smad4/Adrb2/Atp2a2/Mapk8	7	0.00302506
GO:0000768	syncytium formation by plasma membrane fusion	13/2314	73/25730	0.178082	1.98014	2.63624	0.0126246	0.0416913	0.0248919	Cflar/Itgb1/Gsk3b/Dock5/Adam9/Sh3pxd2a/Ripor2/Adamts15/Adgrb1/Ptgfrn/Plekho1/Dyrk1b/Rapgef3	13	0.00561798
GO:0140253	cell-cell fusion	13/2314	73/25730	0.178082	1.98014	2.63624	0.0126246	0.0416913	0.0248919	Cflar/Itgb1/Gsk3b/Dock5/Adam9/Sh3pxd2a/Ripor2/Adamts15/Adgrb1/Ptgfrn/Plekho1/Dyrk1b/Rapgef3	13	0.00561798
GO:0014850	response to muscle activity	9/2314	43/25730	0.209302	2.32729	2.73829	0.0128763	0.0419115	0.0250234	Ryr2/Ppargc1a/Itgb1/Dag1/Fn1/Slc38a2/Fndc5/Srl/Postn	9	0.00388937
GO:0014902	myotube differentiation	22/2314	148/25730	0.148649	1.65287	2.50394	0.0131582	0.0424898	0.0253687	Avpr1a/Cflar/Itgb1/Dmd/Gsk3b/Dock5/Bcl2/Myc/Ripor2/Cyp26b1/Adamts15/Igf1/Plec/Adgrb1/Ski/Ptgfrn/Fktn/Plekho1/Dyrk1b/Bdnf/Thra/Myorg	22	0.00950735
GO:0010664	negative regulation of striated muscle cell apoptotic process	9/2314	44/25730	0.204545	2.2744	2.65962	0.0149295	0.0469455	0.028029	Cflar/Npm1/Bcl2/Qki/Adrb2/Pax8/Sfrp2/Pdpk1/Rapgef3	9	0.00388937
GO:0061025	membrane fusion	28/2314	205/25730	0.136585	1.51873	2.34408	0.0171544	0.0523915	0.0312805	Septin8/Chp1/Chmp4b/AU040320/Plekhm2/Eea1/C2cd5/Rph3a/Znrf2/Tbc1d4/Rab2a/Ankfy1/Stx3/Lrrk2/Arl8b/Rab7/Yipf5/Cplx2/Hace1/Stx17/Llcfc1/Tpst2/Stx5a/Rims2/Syt11/Cts3/Atl2/Gnai3	28	0.0121003
GO:0051639	actin filament network formation	4/2314	12/25730	0.333333	3.70642	2.94785	0.0179218	0.0535745	0.0319869	Actn1/Lcp1/Spire1/Carmil1	4	0.00172861
GO:0060297	regulation of sarcomere organization	4/2314	12/25730	0.333333	3.70642	2.94785	0.0179218	0.0535745	0.0319869	Ep300/Prkd1/Edn1/Mef2c	4	0.00172861
GO:0051150	regulation of smooth muscle cell differentiation	8/2314	38/25730	0.210526	2.3409	2.60031	0.0179312	0.0535745	0.0319869	Tmsb4x/Ankrd17/Mecp2/Fgfr2/Cth/Notch2/Tshz3/Zeb1	8	0.00345722
GO:0010663	positive regulation of striated muscle cell apoptotic process	7/2314	31/25730	0.225806	2.5108	2.64586	0.0180697	0.0536738	0.0320461	Pten/Camk2d/Eif5a/Smad4/Adrb2/Atp2a2/Mapk8	7	0.00302506
GO:0048641	regulation of skeletal muscle tissue development	7/2314	31/25730	0.225806	2.5108	2.64586	0.0180697	0.0536738	0.0320461	Ctnnb1/Tcf7l2/Bcl2/Megf10/Adrb2/Nras/Mef2c	7	0.00302506
GO:0061051	positive regulation of cell growth involved in cardiac muscle cell development	5/2314	18/25730	0.277778	3.08869	2.78662	0.0185558	0.0546136	0.0326072	Ep300/Nr3c1/Igf1/Edn1/Akap6	5	0.00216076
GO:0030042	actin filament depolymerization	11/2314	62/25730	0.177419	1.97277	2.41073	0.0213325	0.060741	0.0362656	Dstn/Twf1/Rdx/Cfl2/Capza2/Sptbn2/Actn2/Add3/Sptan1/Carmil1/Tmod2	11	0.00475367
GO:0061909	autophagosome-lysosome fusion	5/2314	19/25730	0.263158	2.92612	2.64021	0.0233606	0.0652391	0.0389512	Plekhm2/Znrf2/Rab2a/Arl8b/Stx17	5	0.00216076
GO:0007520	myoblast fusion	10/2314	55/25730	0.181818	2.02169	2.38441	0.0234509	0.0654017	0.0390483	Cflar/Itgb1/Gsk3b/Dock5/Ripor2/Adamts15/Adgrb1/Ptgfrn/Plekho1/Dyrk1b	10	0.00432152
GO:0030836	positive regulation of actin filament depolymerization	4/2314	13/25730	0.307692	3.42132	2.74505	0.0240778	0.065888	0.0393387	Dstn/Cfl2/Actn2/Carmil1	4	0.00172861
GO:0030832	regulation of actin filament length	23/2314	167/25730	0.137725	1.5314	2.16575	0.0262862	0.0706044	0.0421546	Dstn/Twf1/Rdx/Fchsd2/Arhgap35/Tmsb4x/Cfl2/Capza2/Rac1/Sptbn2/Neb/Ssh2/Actn2/Rictor/Add3/Nck1/Mlst8/Sptan1/Map3k1/Brk1/Carmil1/Tmod2/Fmn1	23	0.0099395
GO:0048745	smooth muscle tissue development	7/2314	34/25730	0.205882	2.28926	2.36475	0.0292225	0.0765746	0.0457191	Pkd2/Foxp1/Mylk/Zfand5/Col3a1/Srf/Tshz3	7	0.00302506
GO:0051693	actin filament capping	8/2314	42/25730	0.190476	2.11796	2.2794	0.0314922	0.0807234	0.0481962	Twf1/Rdx/Capza2/Sptbn2/Add3/Sptan1/Carmil1/Tmod2	8	0.00345722
GO:0045933	positive regulation of muscle contraction	10/2314	58/25730	0.172414	1.91712	2.19809	0.0328069	0.0834292	0.0498117	Prok2/Oxtr/Gsto1/Atp1a1/Ccn2/Tacr1/Ptger3/Ptafr/Edn1/Srf	10	0.00432152
GO:0045987	positive regulation of smooth muscle contraction	7/2314	36/25730	0.194444	2.16208	2.19335	0.038799	0.0954139	0.0569672	Prok2/Oxtr/Tacr1/Ptger3/Ptafr/Edn1/Srf	7	0.00302506
GO:0014848	urinary tract smooth muscle contraction	4/2314	15/25730	0.266667	2.96514	2.39322	0.0397994	0.0967845	0.0577855	Tacr1/Ptger3/Trpv1/Tshz3	4	0.00172861
GO:1905288	vascular associated smooth muscle cell apoptotic process	4/2314	15/25730	0.266667	2.96514	2.39322	0.0397994	0.0967845	0.0577855	Cftr/Atf4/Igf1/Stk4	4	0.00172861
GO:1905459	regulation of vascular associated smooth muscle cell apoptotic process	4/2314	15/25730	0.266667	2.96514	2.39322	0.0397994	0.0967845	0.0577855	Cftr/Atf4/Igf1/Stk4	4	0.00172861
GO:0045663	positive regulation of myoblast differentiation	9/2314	53/25730	0.169811	1.88818	2.03471	0.0453127	0.106822	0.0637784	Smarcc1/Ranbp3l/Lrrc8a/Xkr8/Boc/Ripor2/Pbrm1/Hif1an/Mef2c	9	0.00388937
GO:0030041	actin filament polymerization	22/2314	168/25730	0.130952	1.4561	1.86445	0.0474382	0.111162	0.0663695	Ttc17/Twf1/Rdx/Fchsd2/Tmsb4x/Capza2/Rac1/Sptbn2/Ssh2/Washc5/Rictor/Add3/Nck1/Mlst8/Sptan1/Map3k1/Wasl/Carmil1/Gas7/Tmod2/Fmn1/Diaph2	22	0.00950735
GO:0048284	organelle fusion	25/2314	198/25730	0.126263	1.40395	1.79371	0.0526589	0.119592	0.071403	Septin8/Chmp4b/AU040320/Plekhm2/Eea1/C2cd5/Rph3a/Znrf2/Tbc1d4/Rab2a/Ankfy1/Stx3/Lrrk2/Arl8b/Stoml2/Rab7/Yipf5/Cplx2/Stx17/Trabd/Stx5a/Rims2/Syt11/Atl2/Gnai3	25	0.0108038
GO:0014719	skeletal muscle satellite cell activation	3/2314	10/25730	0.3	3.33578	2.32238	0.0539057	0.120456	0.0719184	Megf10/Gjd4/Wnt7a	3	0.00129646
GO:0099515	actin filament-based transport	3/2314	10/25730	0.3	3.33578	2.32238	0.0539057	0.120456	0.0719184	Myo5a/Wasl/Syne2	3	0.00129646
GO:0035914	skeletal muscle cell differentiation	14/2314	98/25730	0.142857	1.58847	1.83477	0.0555182	0.123248	0.0735858	Ddx5/Bcl9l/Myc/Sox11/Megf10/Lemd3/Cyp26b1/Cops2/Cited2/Mef2c/Fktn/Egr1/Rb1/Heyl	14	0.00605013
GO:0030837	negative regulation of actin filament polymerization	10/2314	64/25730	0.15625	1.73739	1.8567	0.0587476	0.129441	0.0772831	Twf1/Rdx/Tmsb4x/Capza2/Sptbn2/Ssh2/Add3/Sptan1/Carmil1/Tmod2	10	0.00432152
GO:0060947	cardiac vascular smooth muscle cell differentiation	4/2314	17/25730	0.235294	2.6163	2.09559	0.0601526	0.131016	0.0782236	Ctnnb1/Prok2/Pbrm1/Srf	4	0.00172861
GO:0045932	negative regulation of muscle contraction	6/2314	32/25730	0.1875	2.08486	1.93036	0.0627049	0.135799	0.0810794	Dock5/Dock4/Adrb2/Ptger3/Adrb3/Prkg1	6	0.00259291
GO:0030835	negative regulation of actin filament depolymerization	8/2314	48/25730	0.166667	1.85321	1.85994	0.0627705	0.135799	0.0810794	Twf1/Rdx/Capza2/Sptbn2/Add3/Sptan1/Carmil1/Tmod2	8	0.00345722
GO:0032232	negative regulation of actin filament bundle assembly	7/2314	41/25730	0.170732	1.89841	1.8098	0.0709748	0.14778	0.0882326	Dlc1/F11r/Coro2b/Pak2/Map3k1/Tjp1/Stmn1	7	0.00302506
GO:0048662	negative regulation of smooth muscle cell proliferation	11/2314	75/25730	0.146667	1.63083	1.71985	0.0714685	0.148094	0.0884203	Pten/Ppargc1a/Ndrg2/Cdkn1a/Igfbp5/Esr1/Gna13/Prkg1/Mef2c/Il12a/Apoe	11	0.00475367
GO:0051152	positive regulation of smooth muscle cell differentiation	4/2314	18/25730	0.222222	2.47095	1.96247	0.0720374	0.148094	0.0884203	Tmsb4x/Cth/Notch2/Tshz3	4	0.00172861
GO:0060142	regulation of syncytium formation by plasma membrane fusion	6/2314	34/25730	0.176471	1.96222	1.7649	0.0800287	0.161697	0.0965416	Cflar/Adam9/Ripor2/Adgrb1/Plekho1/Rapgef3	6	0.00259291
GO:1904706	negative regulation of vascular associated smooth muscle cell proliferation	6/2314	34/25730	0.176471	1.96222	1.7649	0.0800287	0.161697	0.0965416	Pten/Ndrg2/Cdkn1a/Gna13/Prkg1/Mef2c	6	0.00259291
GO:0051451	myoblast migration	4/2314	19/25730	0.210526	2.3409	1.83802	0.0850179	0.169205	0.101024	Rock1/Megf10/Net1/Plekho1	4	0.00172861
GO:0003056	regulation of vascular associated smooth muscle contraction	3/2314	12/25730	0.25	2.77982	1.93858	0.0864285	0.169205	0.101024	Dock5/Atp2b1/Dock4	3	0.00129646
GO:0014832	urinary bladder smooth muscle contraction	3/2314	12/25730	0.25	2.77982	1.93858	0.0864285	0.169205	0.101024	Tacr1/Ptger3/Trpv1	3	0.00129646
GO:0060379	cardiac muscle cell myoblast differentiation	3/2314	12/25730	0.25	2.77982	1.93858	0.0864285	0.169205	0.101024	Itgb1/Srf/Isl1	3	0.00129646
GO:0098911	regulation of ventricular cardiac muscle cell action potential	3/2314	12/25730	0.25	2.77982	1.93858	0.0864285	0.169205	0.101024	Ryr2/Dsc2/Ctnna3	3	0.00129646
GO:0035886	vascular associated smooth muscle cell differentiation	7/2314	43/25730	0.162791	1.81011	1.67132	0.0872565	0.170227	0.101634	Ctnnb1/Prok2/Epc1/Qki/Cth/Pbrm1/Srf	7	0.00302506
GO:0051016	barbed-end actin filament capping	5/2314	27/25730	0.185185	2.05912	1.73091	0.0896802	0.173297	0.103467	Twf1/Rdx/Capza2/Add3/Carmil1	5	0.00216076
GO:0045661	regulation of myoblast differentiation	12/2314	89/25730	0.134831	1.49923	1.48308	0.101576	0.191682	0.114444	Smarcc1/Ranbp3l/Lrrc8a/Sra1/Xkr8/Boc/Ripor2/Flot2/Pbrm1/Hif1an/Mef2c/Prl2c2	12	0.00518583
GO:0014889	muscle atrophy	3/2314	13/25730	0.230769	2.56599	1.77536	0.105134	0.195321	0.116617	Cflar/Ep300/Gatm	3	0.00129646
GO:0098970	postsynaptic neurotransmitter receptor diffusion trapping	3/2314	13/25730	0.230769	2.56599	1.77536	0.105134	0.195321	0.116617	Itgb1/Rdx/Itgb3	3	0.00129646
GO:0099628	neurotransmitter receptor diffusion trapping	3/2314	13/25730	0.230769	2.56599	1.77536	0.105134	0.195321	0.116617	Itgb1/Rdx/Itgb3	3	0.00129646
GO:0090075	relaxation of muscle	6/2314	37/25730	0.162162	1.80313	1.53679	0.110494	0.203304	0.121383	Atp1b1/Camk2d/Kcnj2/Prkg1/Atp2a2/Akap6	6	0.00259291
GO:0014821	phasic smooth muscle contraction	5/2314	29/25730	0.172414	1.91712	1.55341	0.114038	0.208129	0.124264	Ptger3/Scn11a/Edn1/Tshz3/Drd1	5	0.00216076
GO:0014820	tonic smooth muscle contraction	3/2314	14/25730	0.214286	2.3827	1.62678	0.125253	0.224253	0.133891	Mylk/Cacna1g/Edn1	3	0.00129646
GO:0098953	receptor diffusion trapping	3/2314	14/25730	0.214286	2.3827	1.62678	0.125253	0.224253	0.133891	Itgb1/Rdx/Itgb3	3	0.00129646
GO:0031338	regulation of vesicle fusion	7/2314	47/25730	0.148936	1.65606	1.41517	0.125567	0.224552	0.13407	C2cd5/Rph3a/Znrf2/Tbc1d4/Cplx2/Rims2/Syt11	7	0.00302506
GO:0014829	vascular associated smooth muscle contraction	5/2314	30/25730	0.166667	1.85321	1.4699	0.127282	0.226322	0.135127	Dock5/Atp2b1/Dock4/Cacna1g/Edn1	5	0.00216076
GO:0048643	positive regulation of skeletal muscle tissue development	4/2314	22/25730	0.181818	2.02169	1.50706	0.130021	0.229365	0.136943	Ctnnb1/Bcl2/Adrb2/Mef2c	4	0.00172861
GO:0030838	positive regulation of actin filament polymerization	8/2314	57/25730	0.140351	1.5606	1.33195	0.136764	0.239821	0.143186	Fchsd2/Rac1/Rictor/Nck1/Mlst8/Map3k1/Carmil1/Fmn1	8	0.00345722
GO:0014831	gastro-intestinal system smooth muscle contraction	3/2314	15/25730	0.2	2.22385	1.49046	0.146617	0.251295	0.150037	Ptger3/Scn11a/Ptafr	3	0.00129646
GO:1904753	negative regulation of vascular associated smooth muscle cell migration	3/2314	15/25730	0.2	2.22385	1.49046	0.146617	0.251295	0.150037	Gna13/Prkg1/Mef2c	3	0.00129646
GO:0030833	regulation of actin filament polymerization	17/2314	144/25730	0.118056	1.31269	1.18286	0.149985	0.255803	0.152728	Twf1/Rdx/Fchsd2/Tmsb4x/Capza2/Rac1/Sptbn2/Ssh2/Rictor/Add3/Nck1/Mlst8/Sptan1/Map3k1/Carmil1/Tmod2/Fmn1	17	0.00734659
GO:0035994	response to muscle stretch	4/2314	24/25730	0.166667	1.85321	1.31457	0.164426	0.276044	0.164813	Ddr2/Ryr2/Dmd/Edn1	4	0.00172861
GO:1901739	regulation of myoblast fusion	4/2314	24/25730	0.166667	1.85321	1.31457	0.164426	0.276044	0.164813	Cflar/Ripor2/Adgrb1/Plekho1	4	0.00172861
GO:2000291	regulation of myoblast proliferation	4/2314	24/25730	0.166667	1.85321	1.31457	0.164426	0.276044	0.164813	Ctnnb1/Megf10/Igf1/Zfp609	4	0.00172861
GO:0014733	regulation of skeletal muscle adaptation	3/2314	16/25730	0.1875	2.08486	1.36454	0.169052	0.280271	0.167337	Tead1/Igfbp5/Atp2a2	3	0.00129646
GO:0014874	response to stimulus involved in regulation of muscle adaptation	3/2314	16/25730	0.1875	2.08486	1.36454	0.169052	0.280271	0.167337	Dag1/Dmd/Srl	3	0.00129646
GO:0034393	positive regulation of smooth muscle cell apoptotic process	3/2314	16/25730	0.1875	2.08486	1.36454	0.169052	0.280271	0.167337	Atf4/Il12a/Stk4	3	0.00129646
GO:0045989	positive regulation of striated muscle contraction	3/2314	16/25730	0.1875	2.08486	1.36454	0.169052	0.280271	0.167337	Gsto1/Atp1a1/Ccn2	3	0.00129646
GO:0031340	positive regulation of vesicle fusion	5/2314	33/25730	0.151515	1.68474	1.23731	0.170844	0.282153	0.16846	C2cd5/Rph3a/Znrf2/Rims2/Syt11	5	0.00216076
GO:0043501	skeletal muscle adaptation	4/2314	25/25730	0.16	1.77908	1.22513	0.182727	0.298892	0.178454	Tead1/Cflar/Igfbp5/Atp2a2	4	0.00172861
GO:0051014	actin filament severing	3/2314	17/25730	0.176471	1.96222	1.24756	0.192387	0.308911	0.184436	Dstn/Cfl2/Srgap2	3	0.00129646
GO:0086002	cardiac muscle cell action potential involved in contraction	6/2314	44/25730	0.136364	1.51626	1.07743	0.20016	0.320214	0.191185	Ryr2/Kcnj2/Kcnj5/Kcne1/Dsc2/Ctnna3	6	0.00259291
GO:0060143	positive regulation of syncytium formation by plasma membrane fusion	4/2314	26/25730	0.153846	1.71066	1.13968	0.201655	0.320676	0.191461	Adam9/Ripor2/Adgrb1/Rapgef3	4	0.00172861
