# Supplementary material for: Small Extracellular Vesicle Release Following Electrical Pulse Stimulation of C2C12 Myotubes: Effects on microRNA Cargo and Myoblast Migration and Differentiation
Source: Int J Mol Sci. 2026 May 12;27(10):4320. doi: 10.3390/ijms27104320 (PMC13206931; doi:10.3390/ijms27104320)
Supplement: Supplementary file 1 [file ijms-27-04320-s001.zip › ijms-4231158-supplementary/Supplementary file 6 - Excel sheet layout example.xlsx]

## Sheet: Mature_based_expression
miRBase_Precursor_ID	Total_Read_Count	5p_miRNA_ID	5p_Read_Counts	3p_miRNA_ID	3p_Read_Counts	Remaining_Reads	miRBase_5p_Sequence(s)	miRBase_3p_Sequence(s)	miRBase_Precursor_Sequence
mmu-mir-206	235587	mmu-miR-206-5p	0	mmu-miR-206-3p	235587	0	acaugcuucuuuauauccucaua	uggaauguaaggaagugugugg	ccaggccacaugcuucuuuauauccucauagauaucucagcacuauggaauguaaggaagugugugguuuugg
mmu-mir-378a	49267	mmu-miR-378a-5p	36	mmu-miR-378a-3p	49231	0	cuccugacuccagguccugugu	acuggacuuggagucagaagg	agggcuccugacuccagguccuguguguuaccucgaaauagcacuggacuuggagucagaaggccu
mmu-mir-1a-2	39156	mmu-miR-1a-2-5p	0	mmu-miR-1a-3p	39151	5	acauacuucuuuauguacccaua	uggaauguaaagaaguauguau	ucagagcacauacuucuuuauguacccauaugaacauucagugcuauggaauguaaagaaguauguauuuug
mmu-mir-1a-1	39156	mmu-miR-1a-1-5p	0	mmu-miR-1a-3p	39151	5	acauacuucuuuauaugcccaua	uggaauguaaagaaguauguau	gcuugggacacauacuucuuuauaugcccauaugaaccugcuaagcuauggaauguaaagaaguauguauuucaggc
